# Supplementary material for: (Meth­oxy­methyl­idene)di­methyl­aza­nium tetra­phenyl­borate aceto­nitrile monosolvate
Source: Acta Crystallogr Sect E Struct Rep Online. 2014 Feb 22;70(Pt 3):o333. doi: 10.1107/S1600536814003481 (PMC3998454; doi:10.1107/S1600536814003481)
Supplement: Supplementary file 1 [file e-70-0o333-sup1.cif]

##############################################################################
#                                                                            #
# This CIF contains the data in a paper accepted for publication in          #
# Acta Crystallographica Section E. It conforms to the requirements of       #
# Notes for Authors for Acta Crystallographica Section E, and has been       #
# peer reviewed under the auspices of the IUCr Commission on Journals.       #
#                                                                            #
# Full details of the Crystallographic Information File format               #
# are given in the paper "The Crystallographic Information File (CIF):       #
# a New Standard Archive File for Crystallography" by S. R. Hall, F. H.      #
# Allen and I. D. Brown [Acta Cryst. (1991), A47, 655-685].                  #
#                                                                            #
# The current version of the core CIF dictionary is obtainable from          #
# ftp://ftp.iucr.org/pub/cif_core.dic.                                       #
#                                                                            #
# Software is freely available for graphical display of the structure(s)     #
# in this CIF. For information consult the CIF software page                 #
# http://www.iucr.org/resources/cif/software.                                #
#                                                                            #
# This file may be used for bona fide research purposes within the           #
# scientific community so long as proper attribution is given to the journal # 
# article from which it was obtained.                                        #
#                                                                            #
##############################################################################
data_I
_database_code_depnum_ccdc_archive 'CCDC 987362'
_audit_creation_method     SHELXL97
_chemical_name_systematic
;
(Methoxymethylidene)dimethylazanium tetraphenylborate acetonitrile monosolvate
;
_chemical_name_common     ?
_chemical_formula_moiety     'C4 H10 N O +, C24 H20 B -, C2 H3 N'
_chemical_formula_sum     'C30 H33 B N2 O'
_chemical_formula_iupac     'C4 H10 N O +, C24 H20 B -, C2 H3 N'
_chemical_formula_weight     448.39
_chemical_melting_point     ?
_symmetry_cell_setting     monoclinic
_symmetry_space_group_name_H-M     'P 21/n'
_symmetry_space_group_name_Hall     '-P 2yn'
loop_
    _symmetry_equiv_pos_as_xyz
    'x, y, z'
    '-x+1/2, y+1/2, -z+1/2'
    '-x, -y, -z'
    'x-1/2, -y-1/2, z-1/2'
_cell_length_a     10.6715(5)
_cell_length_b     16.9824(9)
_cell_length_c     14.4061(7)
_cell_angle_alpha     90.00
_cell_angle_beta     103.515(3)
_cell_angle_gamma     90.00
_cell_volume     2538.5(2)
_cell_formula_units_Z     4
_cell_measurement_reflns_used     54637
_cell_measurement_theta_min     1.88
_cell_measurement_theta_max     30.59
_cell_measurement_temperature     100(2)
_exptl_crystal_description     block
_exptl_crystal_colour     colorless
_exptl_crystal_size_max     0.20
_exptl_crystal_size_mid     0.15
_exptl_crystal_size_min     0.10
_exptl_crystal_density_diffrn     1.173
_exptl_crystal_density_meas     ?
_exptl_crystal_density_method     'not measured'
_exptl_crystal_F_000     960
_exptl_absorpt_coefficient_mu     0.070
_exptl_absorpt_correction_type     none
_exptl_absorpt_process_details     ?
_exptl_absorpt_correction_T_min     ?
_exptl_absorpt_correction_T_max     ?
_exptl_special_details     ?
_diffrn_ambient_temperature     100(2)
_diffrn_radiation_type     MoK\a
_diffrn_radiation_wavelength     0.71073
_diffrn_radiation_monochromator     graphite
_diffrn_measurement_device_type     'Bruker Kappa APEXII DUO'
_diffrn_measurement_method     '\f scans, and \w scans'
_diffrn_detector_area_resol_mean     ?
_diffrn_reflns_number     54637
_diffrn_reflns_av_R_equivalents     0.0446
_diffrn_reflns_av_sigmaI/netI     0.0371
_diffrn_reflns_theta_min     1.88
_diffrn_reflns_theta_max     30.59
_diffrn_reflns_theta_full     30.59
_diffrn_measured_fraction_theta_max     0.999
_diffrn_measured_fraction_theta_full     0.999
_diffrn_reflns_limit_h_min     -15
_diffrn_reflns_limit_h_max     15
_diffrn_reflns_limit_k_min     -24
_diffrn_reflns_limit_k_max     24
_diffrn_reflns_limit_l_min     -20
_diffrn_reflns_limit_l_max     20
_diffrn_standards_number     0
_diffrn_standards_interval_count     0
_diffrn_standards_interval_time     0
_diffrn_standards_decay_%     ?
_refine_special_details
;
Refinement of <i>F</i>^2^ against ALL reflections. The weighted <i>R</i>-factor
<i>wR</i> and goodness of fit <i>S</i> are based on <i>F</i>^2^, conventional
<i>R</i>-factors <i>R</i> are based on <i>F</i>, with <i>F</i> set to zero for
negative <i>F</i>^2^. The threshold expression of <i>F</i>^2^ >
\s(<i>F</i>^2^) is used only for calculating <i>R</i>-factors(gt) <i>etc</i>.
and is not relevant to the choice of reflections for refinement.
<i>R</i>-factors based on <i>F</i>^2^ are statistically about twice as large
as those based on <i>F</i>, and <i>R</i>- factors based on ALL data will be
even larger.
;
_reflns_number_total     7810
_reflns_number_gt     5762
_reflns_threshold_expression     I>2sigma(I)
_refine_ls_structure_factor_coef     Fsqd
_refine_ls_matrix_type     full
_refine_ls_R_factor_all     0.0756
_refine_ls_R_factor_gt     0.0502
_refine_ls_wR_factor_gt     0.1208
_refine_ls_wR_factor_ref     0.1363
_refine_ls_goodness_of_fit_ref     1.011
_refine_ls_restrained_S_all     1.011
_refine_ls_number_reflns     7810
_refine_ls_number_parameters     315
_refine_ls_number_restraints     0
_refine_ls_hydrogen_treatment     mixed
_refine_ls_weighting_scheme     calc
_refine_ls_weighting_details
         'calc w=1/[\s^2^(Fo^2^)+(0.0606P)^2^+1.2901P] where P=(Fo^2^+2Fc^2^)/3'
_atom_sites_solution_hydrogens     geom
_atom_sites_solution_primary     direct
_atom_sites_solution_secondary     difmap
_refine_ls_shift/su_max     0.000
_refine_ls_shift/su_mean     0.000
_refine_diff_density_max     0.422
_refine_diff_density_min     -0.425
_refine_ls_extinction_method     none
_refine_ls_extinction_coef     ?
loop_
    _atom_type_symbol
    _atom_type_description
    _atom_type_scat_dispersion_real
    _atom_type_scat_dispersion_imag
    _atom_type_scat_source
    C C 0.0033 0.0016 'International Tables Vol C Tables 4.2.6.8 and 6.1.1.4'
    H H 0.0000 0.0000 'International Tables Vol C Tables 4.2.6.8 and 6.1.1.4'
    B B 0.0013 0.0007 'International Tables Vol C Tables 4.2.6.8 and 6.1.1.4'
    N N 0.0061 0.0033 'International Tables Vol C Tables 4.2.6.8 and 6.1.1.4'
    O O 0.0106 0.0060 'International Tables Vol C Tables 4.2.6.8 and 6.1.1.4'
_computing_data_collection     'APEX2 (Bruker, 2008)'
_computing_cell_refinement     'SAINT (Bruker, 2008)'
_computing_data_reduction     'SAINT (Bruker, 2008)'
_computing_structure_solution     'SHELXS97 (Sheldrick, 2008)'
_computing_structure_refinement     'SHELXL97 (Sheldrick, 2008)'
_computing_molecular_graphics     'DIAMOND (Brandenburg & Putz, 2005)'
_computing_publication_material     'SHELXL97 (Sheldrick, 2008)'
loop_
    _atom_site_type_symbol
    _atom_site_label
    _atom_site_fract_x
    _atom_site_fract_y
    _atom_site_fract_z
    _atom_site_U_iso_or_equiv
    _atom_site_adp_type
    _atom_site_calc_flag
    _atom_site_refinement_flags
    _atom_site_occupancy
    _atom_site_symmetry_multiplicity
    _atom_site_disorder_assembly
    _atom_site_disorder_group
    C C1 0.46641(13) 0.40926(8) 0.41370(10) 0.0232(3) Uani d . 1 1 . .
    H H1A 0.4462 0.3829 0.4689 0.035 Uiso calc R 1 1 . .
    H H1B 0.3895 0.4364 0.3773 0.035 Uiso calc R 1 1 . .
    H H1C 0.5355 0.4476 0.4357 0.035 Uiso calc R 1 1 . .
    C C2 0.40869(13) 0.30622(9) 0.28573(11) 0.0250(3) Uani d . 1 1 . .
    H H2A 0.4494 0.2710 0.2476 0.037 Uiso calc R 1 1 . .
    H H2B 0.3514 0.3429 0.2434 0.037 Uiso calc R 1 1 . .
    H H2C 0.3586 0.2751 0.3216 0.037 Uiso calc R 1 1 . .
    N N1 0.50842(10) 0.35056(6) 0.35249(8) 0.0164(2) Uani d . 1 1 . .
    C C3 0.62856(12) 0.33664(8) 0.35858(9) 0.0170(2) Uani d . 1 1 . .
    H H3 0.6545(15) 0.2972(10) 0.3213(12) 0.022(4) Uiso d . 1 1 . .
    O O1 0.71519(8) 0.37622(6) 0.41880(6) 0.0192(2) Uani d . 1 1 . .
    C C4 0.84859(12) 0.35136(9) 0.43104(10) 0.0243(3) Uani d . 1 1 . .
    H H4A 0.8737 0.3187 0.4885 0.036 Uiso calc R 1 1 . .
    H H4B 0.9044 0.3978 0.4377 0.036 Uiso calc R 1 1 . .
    H H4C 0.8575 0.3208 0.3752 0.036 Uiso calc R 1 1 . .
    B B1 0.76218(12) 0.20090(8) 0.12815(9) 0.0131(2) Uani d . 1 1 . .
    C C5 0.69730(11) 0.15845(7) 0.02587(8) 0.0132(2) Uani d . 1 1 . .
    C C6 0.66415(11) 0.20044(7) -0.06029(9) 0.0153(2) Uani d . 1 1 . .
    H H6A 0.6699 0.2563 -0.0582 0.018 Uiso calc R 1 1 . .
    C C7 0.62318(11) 0.16379(8) -0.14890(9) 0.0175(2) Uani d . 1 1 . .
    H H7A 0.6021 0.1946 -0.2055 0.021 Uiso calc R 1 1 . .
    C C8 0.61317(12) 0.08245(8) -0.15432(9) 0.0197(3) Uani d . 1 1 . .
    H H8A 0.5849 0.0570 -0.2143 0.024 Uiso calc R 1 1 . .
    C C9 0.64509(12) 0.03865(8) -0.07057(9) 0.0190(3) Uani d . 1 1 . .
    H H9A 0.6388 -0.0171 -0.0733 0.023 Uiso calc R 1 1 . .
    C C10 0.68623(12) 0.07615(7) 0.01730(9) 0.0162(2) Uani d . 1 1 . .
    H H10A 0.7076 0.0449 0.0735 0.019 Uiso calc R 1 1 . .
    C C11 0.91812(11) 0.19238(7) 0.13791(8) 0.0136(2) Uani d . 1 1 . .
    C C12 0.98740(12) 0.24623(7) 0.09522(9) 0.0168(2) Uani d . 1 1 . .
    H H12A 0.9434 0.2908 0.0635 0.020 Uiso calc R 1 1 . .
    C C13 1.11786(12) 0.23712(8) 0.09739(9) 0.0196(3) Uani d . 1 1 . .
    H H13A 1.1610 0.2756 0.0684 0.024 Uiso calc R 1 1 . .
    C C14 1.18458(12) 0.17234(8) 0.14155(10) 0.0210(3) Uani d . 1 1 . .
    H H14A 1.2737 0.1660 0.1437 0.025 Uiso calc R 1 1 . .
    C C15 1.11920(13) 0.11662(8) 0.18281(10) 0.0212(3) Uani d . 1 1 . .
    H H15A 1.1634 0.0713 0.2125 0.025 Uiso calc R 1 1 . .
    C C16 0.98875(12) 0.12694(8) 0.18076(9) 0.0178(2) Uani d . 1 1 . .
    H H16A 0.9461 0.0881 0.2095 0.021 Uiso calc R 1 1 . .
    C C17 0.71395(11) 0.16101(7) 0.21767(8) 0.0141(2) Uani d . 1 1 . .
    C C18 0.58786(12) 0.13210(8) 0.20676(9) 0.0171(2) Uani d . 1 1 . .
    H H18A 0.5346 0.1279 0.1441 0.021 Uiso calc R 1 1 . .
    C C19 0.53758(13) 0.10938(8) 0.28364(10) 0.0209(3) Uani d . 1 1 . .
    H H19A 0.4517 0.0903 0.2728 0.025 Uiso calc R 1 1 . .
    C C20 0.61303(14) 0.11463(9) 0.37614(10) 0.0237(3) Uani d . 1 1 . .
    H H20A 0.5791 0.1001 0.4291 0.028 Uiso calc R 1 1 . .
    C C21 0.73893(14) 0.14146(9) 0.38990(9) 0.0229(3) Uani d . 1 1 . .
    H H21A 0.7920 0.1447 0.4527 0.027 Uiso calc R 1 1 . .
    C C22 0.78792(12) 0.16375(8) 0.31212(9) 0.0177(2) Uani d . 1 1 . .
    H H22A 0.8746 0.1815 0.3234 0.021 Uiso calc R 1 1 . .
    C C23 0.71577(11) 0.29311(7) 0.13220(8) 0.0139(2) Uani d . 1 1 . .
    C C24 0.58709(12) 0.31596(8) 0.09488(10) 0.0194(3) Uani d . 1 1 . .
    H H24A 0.5284 0.2782 0.0606 0.023 Uiso calc R 1 1 . .
    C C25 0.54234(13) 0.39139(8) 0.10609(10) 0.0241(3) Uani d . 1 1 . .
    H H25A 0.4547 0.4042 0.0794 0.029 Uiso calc R 1 1 . .
    C C26 0.62499(14) 0.44803(8) 0.15603(10) 0.0230(3) Uani d . 1 1 . .
    H H26A 0.5948 0.4997 0.1638 0.028 Uiso calc R 1 1 . .
    C C27 0.75235(13) 0.42791(8) 0.19436(10) 0.0207(3) Uani d . 1 1 . .
    H H27A 0.8102 0.4659 0.2290 0.025 Uiso calc R 1 1 . .
    C C28 0.79607(12) 0.35215(7) 0.18238(9) 0.0166(2) Uani d . 1 1 . .
    H H28A 0.8839 0.3399 0.2093 0.020 Uiso calc R 1 1 . .
    N N2 0.2002(2) 0.44404(10) 0.12761(13) 0.0599(5) Uani d . 1 1 . .
    C C29 0.21400(16) 0.50210(9) 0.09583(10) 0.0284(3) Uani d . 1 1 . .
    C C30 0.2352(4) 0.57636(13) 0.0566(2) 0.0899(11) Uani d . 1 1 . .
    H H30A 0.2142 0.6185 0.0969 0.135 Uiso calc R 1 1 . .
    H H30B 0.1801 0.5811 -0.0079 0.135 Uiso calc R 1 1 . .
    H H30C 0.3258 0.5807 0.0538 0.135 Uiso calc R 1 1 . .
loop_
    _atom_site_aniso_label
    _atom_site_aniso_U_11
    _atom_site_aniso_U_22
    _atom_site_aniso_U_33
    _atom_site_aniso_U_12
    _atom_site_aniso_U_13
    _atom_site_aniso_U_23
    C1 0.0197(6) 0.0234(7) 0.0280(7) 0.0057(5) 0.0084(5) -0.0057(5)
    C2 0.0168(6) 0.0288(7) 0.0291(7) -0.0024(5) 0.0049(5) -0.0071(6)
    N1 0.0154(5) 0.0165(5) 0.0182(5) 0.0012(4) 0.0058(4) 0.0003(4)
    C3 0.0163(5) 0.0193(6) 0.0163(6) 0.0007(5) 0.0054(4) -0.0001(5)
    O1 0.0145(4) 0.0243(5) 0.0190(4) 0.0004(3) 0.0043(3) -0.0037(4)
    C4 0.0133(6) 0.0354(8) 0.0236(7) 0.0010(5) 0.0035(5) -0.0061(6)
    B1 0.0135(6) 0.0123(6) 0.0128(6) -0.0008(4) 0.0019(5) -0.0006(5)
    C5 0.0109(5) 0.0146(5) 0.0141(5) -0.0006(4) 0.0031(4) -0.0004(4)
    C6 0.0141(5) 0.0161(6) 0.0154(5) -0.0011(4) 0.0029(4) 0.0010(4)
    C7 0.0127(5) 0.0261(7) 0.0132(5) -0.0013(5) 0.0017(4) 0.0022(5)
    C8 0.0156(5) 0.0278(7) 0.0157(6) -0.0037(5) 0.0036(4) -0.0073(5)
    C9 0.0199(6) 0.0168(6) 0.0209(6) -0.0028(5) 0.0061(5) -0.0056(5)
    C10 0.0176(5) 0.0156(6) 0.0155(6) -0.0012(4) 0.0039(4) 0.0000(4)
    C11 0.0143(5) 0.0146(5) 0.0112(5) -0.0003(4) 0.0015(4) -0.0023(4)
    C12 0.0172(5) 0.0166(6) 0.0162(6) 0.0006(4) 0.0035(4) 0.0003(4)
    C13 0.0183(6) 0.0216(6) 0.0201(6) -0.0041(5) 0.0069(5) -0.0021(5)
    C14 0.0134(5) 0.0286(7) 0.0206(6) 0.0010(5) 0.0034(5) -0.0039(5)
    C15 0.0193(6) 0.0238(7) 0.0195(6) 0.0065(5) 0.0023(5) 0.0019(5)
    C16 0.0178(6) 0.0179(6) 0.0179(6) 0.0016(5) 0.0043(5) 0.0011(5)
    C17 0.0170(5) 0.0119(5) 0.0134(5) 0.0018(4) 0.0035(4) -0.0010(4)
    C18 0.0174(5) 0.0183(6) 0.0156(6) -0.0006(5) 0.0037(4) -0.0001(4)
    C19 0.0208(6) 0.0223(6) 0.0217(6) 0.0006(5) 0.0092(5) 0.0019(5)
    C20 0.0292(7) 0.0262(7) 0.0189(6) 0.0061(6) 0.0123(5) 0.0047(5)
    C21 0.0277(7) 0.0272(7) 0.0131(6) 0.0070(5) 0.0036(5) 0.0018(5)
    C22 0.0177(5) 0.0193(6) 0.0151(6) 0.0025(5) 0.0019(4) -0.0010(5)
    C23 0.0152(5) 0.0148(5) 0.0119(5) -0.0013(4) 0.0034(4) -0.0007(4)
    C24 0.0156(5) 0.0180(6) 0.0227(6) -0.0003(5) 0.0007(5) -0.0053(5)
    C25 0.0197(6) 0.0217(7) 0.0284(7) 0.0052(5) 0.0004(5) -0.0056(5)
    C26 0.0282(7) 0.0154(6) 0.0254(7) 0.0025(5) 0.0064(5) -0.0039(5)
    C27 0.0249(6) 0.0157(6) 0.0214(6) -0.0049(5) 0.0053(5) -0.0049(5)
    C28 0.0165(5) 0.0170(6) 0.0156(6) -0.0020(4) 0.0022(4) -0.0020(4)
    N2 0.1152(17) 0.0315(9) 0.0441(10) -0.0065(9) 0.0412(11) -0.0027(7)
    C29 0.0433(9) 0.0261(7) 0.0184(6) 0.0057(6) 0.0126(6) 0.0001(5)
    C30 0.191(3) 0.0343(11) 0.0705(17) 0.0081(16) 0.084(2) 0.0175(11)
_geom_special_details
;
All e.s.d.'s (except the e.s.d. in the dihedral angle between two l.s. planes)
are estimated using the full covariance matrix. The cell e.s.d.'s are taken
into account individually in the estimation of e.s.d.'s in distances, angles
and torsion angles; correlations between e.s.d.'s in cell parameters are only
used when they are defined by crystal symmetry. An approximate (isotropic)
treatment of cell e.s.d.'s is used for estimating e.s.d.'s involving l.s.
planes.
;
loop_
    _geom_bond_atom_site_label_1
    _geom_bond_atom_site_label_2
    _geom_bond_site_symmetry_2
    _geom_bond_distance
    _geom_bond_publ_flag
    C1 N1 . 1.4686(16) ?
    C1 H1A . 0.9800 ?
    C1 H1B . 0.9800 ?
    C1 H1C . 0.9800 ?
    C2 N1 . 1.4651(17) ?
    C2 H2A . 0.9800 ?
    C2 H2B . 0.9800 ?
    C2 H2C . 0.9800 ?
    N1 C3 . 1.2864(16) ?
    C3 O1 . 1.2978(15) ?
    C3 H3 . 0.940(17) ?
    O1 C4 . 1.4555(15) ?
    C4 H4A . 0.9800 ?
    C4 H4B . 0.9800 ?
    C4 H4C . 0.9800 ?
    B1 C5 . 1.6411(17) ?
    B1 C17 . 1.6423(18) ?
    B1 C11 . 1.6433(17) ?
    B1 C23 . 1.6477(18) ?
    C5 C6 . 1.4033(17) ?
    C5 C10 . 1.4056(17) ?
    C6 C7 . 1.3954(17) ?
    C6 H6A . 0.9500 ?
    C7 C8 . 1.3862(19) ?
    C7 H7A . 0.9500 ?
    C8 C9 . 1.3903(19) ?
    C8 H8A . 0.9500 ?
    C9 C10 . 1.3933(17) ?
    C9 H9A . 0.9500 ?
    C10 H10A . 0.9500 ?
    C11 C16 . 1.4023(17) ?
    C11 C12 . 1.4049(17) ?
    C12 C13 . 1.3938(17) ?
    C12 H12A . 0.9500 ?
    C13 C14 . 1.3822(19) ?
    C13 H13A . 0.9500 ?
    C14 C15 . 1.3889(19) ?
    C14 H14A . 0.9500 ?
    C15 C16 . 1.3966(17) ?
    C15 H15A . 0.9500 ?
    C16 H16A . 0.9500 ?
    C17 C22 . 1.4053(17) ?
    C17 C18 . 1.4062(17) ?
    C18 C19 . 1.3933(17) ?
    C18 H18A . 0.9500 ?
    C19 C20 . 1.389(2) ?
    C19 H19A . 0.9500 ?
    C20 C21 . 1.388(2) ?
    C20 H20A . 0.9500 ?
    C21 C22 . 1.3949(18) ?
    C21 H21A . 0.9500 ?
    C22 H22A . 0.9500 ?
    C23 C28 . 1.4044(17) ?
    C23 C24 . 1.4072(17) ?
    C24 C25 . 1.3897(18) ?
    C24 H24A . 0.9500 ?
    C25 C26 . 1.3872(19) ?
    C25 H25A . 0.9500 ?
    C26 C27 . 1.3850(19) ?
    C26 H26A . 0.9500 ?
    C27 C28 . 1.3930(18) ?
    C27 H27A . 0.9500 ?
    C28 H28A . 0.9500 ?
    N2 C29 . 1.111(2) ?
    C29 C30 . 1.421(3) ?
    C30 H30A . 0.9800 ?
    C30 H30B . 0.9800 ?
    C30 H30C . 0.9800 ?
loop_
    _geom_angle_atom_site_label_1
    _geom_angle_atom_site_label_2
    _geom_angle_atom_site_label_3
    _geom_angle_site_symmetry_1
    _geom_angle_site_symmetry_3
    _geom_angle
    _geom_angle_publ_flag
    N1 C1 H1A . . 109.5 ?
    N1 C1 H1B . . 109.5 ?
    H1A C1 H1B . . 109.5 ?
    N1 C1 H1C . . 109.5 ?
    H1A C1 H1C . . 109.5 ?
    H1B C1 H1C . . 109.5 ?
    N1 C2 H2A . . 109.5 ?
    N1 C2 H2B . . 109.5 ?
    H2A C2 H2B . . 109.5 ?
    N1 C2 H2C . . 109.5 ?
    H2A C2 H2C . . 109.5 ?
    H2B C2 H2C . . 109.5 ?
    C3 N1 C2 . . 120.64(11) ?
    C3 N1 C1 . . 121.54(11) ?
    C2 N1 C1 . . 117.79(10) ?
    N1 C3 O1 . . 119.55(12) ?
    N1 C3 H3 . . 120.9(10) ?
    O1 C3 H3 . . 119.5(10) ?
    C3 O1 C4 . . 117.03(10) ?
    O1 C4 H4A . . 109.5 ?
    O1 C4 H4B . . 109.5 ?
    H4A C4 H4B . . 109.5 ?
    O1 C4 H4C . . 109.5 ?
    H4A C4 H4C . . 109.5 ?
    H4B C4 H4C . . 109.5 ?
    C5 B1 C17 . . 112.33(10) ?
    C5 B1 C11 . . 104.15(9) ?
    C17 B1 C11 . . 113.17(10) ?
    C5 B1 C23 . . 112.46(10) ?
    C17 B1 C23 . . 102.26(9) ?
    C11 B1 C23 . . 112.79(9) ?
    C6 C5 C10 . . 115.41(11) ?
    C6 C5 B1 . . 122.49(10) ?
    C10 C5 B1 . . 121.65(10) ?
    C7 C6 C5 . . 122.88(12) ?
    C7 C6 H6A . . 118.6 ?
    C5 C6 H6A . . 118.6 ?
    C8 C7 C6 . . 119.97(12) ?
    C8 C7 H7A . . 120.0 ?
    C6 C7 H7A . . 120.0 ?
    C7 C8 C9 . . 118.97(12) ?
    C7 C8 H8A . . 120.5 ?
    C9 C8 H8A . . 120.5 ?
    C8 C9 C10 . . 120.34(12) ?
    C8 C9 H9A . . 119.8 ?
    C10 C9 H9A . . 119.8 ?
    C9 C10 C5 . . 122.44(12) ?
    C9 C10 H10A . . 118.8 ?
    C5 C10 H10A . . 118.8 ?
    C16 C11 C12 . . 115.14(11) ?
    C16 C11 B1 . . 122.47(11) ?
    C12 C11 B1 . . 122.09(10) ?
    C13 C12 C11 . . 122.89(12) ?
    C13 C12 H12A . . 118.6 ?
    C11 C12 H12A . . 118.6 ?
    C14 C13 C12 . . 120.20(12) ?
    C14 C13 H13A . . 119.9 ?
    C12 C13 H13A . . 119.9 ?
    C13 C14 C15 . . 118.88(12) ?
    C13 C14 H14A . . 120.6 ?
    C15 C14 H14A . . 120.6 ?
    C14 C15 C16 . . 120.22(12) ?
    C14 C15 H15A . . 119.9 ?
    C16 C15 H15A . . 119.9 ?
    C15 C16 C11 . . 122.64(12) ?
    C15 C16 H16A . . 118.7 ?
    C11 C16 H16A . . 118.7 ?
    C22 C17 C18 . . 115.22(11) ?
    C22 C17 B1 . . 122.58(11) ?
    C18 C17 B1 . . 121.57(10) ?
    C19 C18 C17 . . 122.96(12) ?
    C19 C18 H18A . . 118.5 ?
    C17 C18 H18A . . 118.5 ?
    C20 C19 C18 . . 120.01(12) ?
    C20 C19 H19A . . 120.0 ?
    C18 C19 H19A . . 120.0 ?
    C21 C20 C19 . . 118.85(12) ?
    C21 C20 H20A . . 120.6 ?
    C19 C20 H20A . . 120.6 ?
    C20 C21 C22 . . 120.42(12) ?
    C20 C21 H21A . . 119.8 ?
    C22 C21 H21A . . 119.8 ?
    C21 C22 C17 . . 122.52(12) ?
    C21 C22 H22A . . 118.7 ?
    C17 C22 H22A . . 118.7 ?
    C28 C23 C24 . . 115.05(11) ?
    C28 C23 B1 . . 122.99(10) ?
    C24 C23 B1 . . 121.53(10) ?
    C25 C24 C23 . . 122.75(12) ?
    C25 C24 H24A . . 118.6 ?
    C23 C24 H24A . . 118.6 ?
    C26 C25 C24 . . 120.35(12) ?
    C26 C25 H25A . . 119.8 ?
    C24 C25 H25A . . 119.8 ?
    C27 C26 C25 . . 118.78(12) ?
    C27 C26 H26A . . 120.6 ?
    C25 C26 H26A . . 120.6 ?
    C26 C27 C28 . . 120.29(12) ?
    C26 C27 H27A . . 119.9 ?
    C28 C27 H27A . . 119.9 ?
    C27 C28 C23 . . 122.78(12) ?
    C27 C28 H28A . . 118.6 ?
    C23 C28 H28A . . 118.6 ?
    N2 C29 C30 . . 178.5(3) ?
    C29 C30 H30A . . 109.5 ?
    C29 C30 H30B . . 109.5 ?
    H30A C30 H30B . . 109.5 ?
    C29 C30 H30C . . 109.5 ?
    H30A C30 H30C . . 109.5 ?
    H30B C30 H30C . . 109.5 ?
loop_
    _geom_torsion_atom_site_label_1
    _geom_torsion_atom_site_label_2
    _geom_torsion_atom_site_label_3
    _geom_torsion_atom_site_label_4
    _geom_torsion_site_symmetry_1
    _geom_torsion_site_symmetry_2
    _geom_torsion_site_symmetry_3
    _geom_torsion_site_symmetry_4
    _geom_torsion
    _geom_torsion_publ_flag
    C2 N1 C3 O1 . . . . -179.44(12) ?
    C1 N1 C3 O1 . . . . -1.32(19) ?
    N1 C3 O1 C4 . . . . 172.58(12) ?
    C17 B1 C5 C6 . . . . 145.07(11) ?
    C11 B1 C5 C6 . . . . -92.10(12) ?
    C23 B1 C5 C6 . . . . 30.35(15) ?
    C17 B1 C5 C10 . . . . -43.00(15) ?
    C11 B1 C5 C10 . . . . 79.83(13) ?
    C23 B1 C5 C10 . . . . -157.72(10) ?
    C10 C5 C6 C7 . . . . -0.15(17) ?
    B1 C5 C6 C7 . . . . 172.26(11) ?
    C5 C6 C7 C8 . . . . 0.34(18) ?
    C6 C7 C8 C9 . . . . -0.31(18) ?
    C7 C8 C9 C10 . . . . 0.12(19) ?
    C8 C9 C10 C5 . . . . 0.07(19) ?
    C6 C5 C10 C9 . . . . -0.06(17) ?
    B1 C5 C10 C9 . . . . -172.53(11) ?
    C5 B1 C11 C16 . . . . -89.05(13) ?
    C17 B1 C11 C16 . . . . 33.23(15) ?
    C23 B1 C11 C16 . . . . 148.72(11) ?
    C5 B1 C11 C12 . . . . 84.26(13) ?
    C17 B1 C11 C12 . . . . -153.46(11) ?
    C23 B1 C11 C12 . . . . -37.98(15) ?
    C16 C11 C12 C13 . . . . -1.88(18) ?
    B1 C11 C12 C13 . . . . -175.65(11) ?
    C11 C12 C13 C14 . . . . 1.05(19) ?
    C12 C13 C14 C15 . . . . 0.47(19) ?
    C13 C14 C15 C16 . . . . -1.0(2) ?
    C14 C15 C16 C11 . . . . 0.1(2) ?
    C12 C11 C16 C15 . . . . 1.30(18) ?
    B1 C11 C16 C15 . . . . 175.04(12) ?
    C5 B1 C17 C22 . . . . 154.41(11) ?
    C11 B1 C17 C22 . . . . 36.81(15) ?
    C23 B1 C17 C22 . . . . -84.80(13) ?
    C5 B1 C17 C18 . . . . -35.14(15) ?
    C11 B1 C17 C18 . . . . -152.73(11) ?
    C23 B1 C17 C18 . . . . 85.66(13) ?
    C22 C17 C18 C19 . . . . 1.48(18) ?
    B1 C17 C18 C19 . . . . -169.64(12) ?
    C17 C18 C19 C20 . . . . -0.1(2) ?
    C18 C19 C20 C21 . . . . -1.1(2) ?
    C19 C20 C21 C22 . . . . 0.9(2) ?
    C20 C21 C22 C17 . . . . 0.6(2) ?
    C18 C17 C22 C21 . . . . -1.68(18) ?
    B1 C17 C22 C21 . . . . 169.34(12) ?
    C5 B1 C23 C28 . . . . -146.49(11) ?
    C17 B1 C23 C28 . . . . 92.80(13) ?
    C11 B1 C23 C28 . . . . -29.06(16) ?
    C5 B1 C23 C24 . . . . 41.38(15) ?
    C17 B1 C23 C24 . . . . -79.33(13) ?
    C11 B1 C23 C24 . . . . 158.81(11) ?
    C28 C23 C24 C25 . . . . 0.38(19) ?
    B1 C23 C24 C25 . . . . 173.10(12) ?
    C23 C24 C25 C26 . . . . -0.3(2) ?
    C24 C25 C26 C27 . . . . -0.1(2) ?
    C25 C26 C27 C28 . . . . 0.2(2) ?
    C26 C27 C28 C23 . . . . -0.1(2) ?
    C24 C23 C28 C27 . . . . -0.20(18) ?
    B1 C23 C28 C27 . . . . -172.80(12) ?
loop_
    _geom_hbond_atom_site_label_D
    _geom_hbond_atom_site_label_H
    _geom_hbond_atom_site_label_A
    _geom_hbond_site_symmetry_A
    _geom_hbond_distance_DH
    _geom_hbond_distance_HA
    _geom_hbond_distance_DA
    _geom_hbond_angle_DHA
    _geom_hbond_publ_flag
    C3 H3 Cg1 1 0.94(2) 2.75(2) 3.542(2) 143(2) y
    C3 H3 Cg2 1 0.94(2) 2.88(2) 3.272(2) 106(2) y
    C2 H2B N2 1 0.98 2.66 3.640(2) 178 y
_iucr_refine_instructions_details
;
TITL TIR35, P2(1)/N
CELL  0.71073 10.67150 16.98240 14.40610 90.00000 103.51500 90.00000
ZERR 4  0.00050  0.00090  0.00070  0.00000  0.00300  0.00000
LATT 1
SYMM -X+ 0.50000, Y+ 0.50000, -Z+ 0.50000
SFAC C H B N O
UNIT 120 132 4 8 4
TEMP -173
PLAN 10
FMAP 2
L.S. 5
ACTA
CONF
BOND $H
WGHT    0.060600    1.290100
FVAR       0.48569
C1    1    0.466411    0.409259    0.413698    11.00000    0.01971    0.02336 =
         0.02796   -0.00568    0.00843    0.00568
AFIX 137
H1A   2    0.446190    0.382891    0.468928    11.00000   -1.50000
H1B   2    0.389468    0.436409    0.377308    11.00000   -1.50000
H1C   2    0.535542    0.447647    0.435699    11.00000   -1.50000
AFIX   0
C2    1    0.408691    0.306215    0.285725    11.00000    0.01677    0.02880 =
         0.02909   -0.00710    0.00494   -0.00240
AFIX 137
H2A   2    0.449356    0.270960    0.247570    11.00000   -1.50000
H2B   2    0.351394    0.342934    0.243388    11.00000   -1.50000
H2C   2    0.358616    0.275087    0.321557    11.00000   -1.50000
AFIX   0
N1    4    0.508422    0.350564    0.352494    11.00000    0.01538    0.01646 =
         0.01815    0.00027    0.00579    0.00116
C3    1    0.628563    0.336637    0.358577    11.00000    0.01629    0.01928 =
         0.01625   -0.00014    0.00540    0.00075
H3    2    0.654514    0.297206    0.321319    11.00000    0.02219
O1    5    0.715194    0.376220    0.418800    11.00000    0.01454    0.02427 =
         0.01899   -0.00369    0.00430    0.00042
C4    1    0.848594    0.351362    0.431043    11.00000    0.01334    0.03544 =
         0.02360   -0.00615    0.00348    0.00100
AFIX 137
H4A   2    0.873709    0.318683    0.488460    11.00000   -1.50000
H4B   2    0.904428    0.397836    0.437704    11.00000   -1.50000
H4C   2    0.857464    0.320830    0.375208    11.00000   -1.50000
AFIX   0
B1    3    0.762176    0.200895    0.128148    11.00000    0.01347    0.01229 =
         0.01280   -0.00055    0.00186   -0.00082
C5    1    0.697296    0.158445    0.025867    11.00000    0.01089    0.01464 =
         0.01412   -0.00040    0.00310   -0.00058
C6    1    0.664153    0.200439   -0.060294    11.00000    0.01409    0.01610 =
         0.01542    0.00103    0.00290   -0.00113
AFIX  43
H6A   2    0.669863    0.256262   -0.058207    11.00000   -1.20000
AFIX   0
C7    1    0.623176    0.163793   -0.148902    11.00000    0.01266    0.02607 =
         0.01319    0.00215    0.00170   -0.00129
AFIX  43
H7A   2    0.602144    0.194570   -0.205485    11.00000   -1.20000
AFIX   0
C8    1    0.613173    0.082455   -0.154321    11.00000    0.01562    0.02782 =
         0.01568   -0.00726    0.00356   -0.00375
AFIX  43
H8A   2    0.584946    0.057042   -0.214325    11.00000   -1.20000
AFIX   0
C9    1    0.645095    0.038645   -0.070575    11.00000    0.01985    0.01683 =
         0.02086   -0.00558    0.00607   -0.00284
AFIX  43
H9A   2    0.638825   -0.017147   -0.073284    11.00000   -1.20000
AFIX   0
C10   1    0.686234    0.076148    0.017305    11.00000    0.01756    0.01562 =
         0.01547   -0.00005    0.00392   -0.00120
AFIX  43
H10A  2    0.707599    0.044938    0.073522    11.00000   -1.20000
AFIX   0
C11   1    0.918115    0.192378    0.137912    11.00000    0.01432    0.01465 =
         0.01116   -0.00228    0.00150   -0.00031
C12   1    0.987397    0.246233    0.095220    11.00000    0.01724    0.01663 =
         0.01622    0.00034    0.00350    0.00057
AFIX  43
H12A  2    0.943393    0.290816    0.063479    11.00000   -1.20000
AFIX   0
C13   1    1.117858    0.237124    0.097389    11.00000    0.01831    0.02158 =
         0.02015   -0.00214    0.00689   -0.00410
AFIX  43
H13A  2    1.161048    0.275560    0.068425    11.00000   -1.20000
AFIX   0
C14   1    1.184577    0.172341    0.141555    11.00000    0.01337    0.02863 =
         0.02061   -0.00392    0.00338    0.00095
AFIX  43
H14A  2    1.273651    0.166030    0.143658    11.00000   -1.20000
AFIX   0
C15   1    1.119201    0.116623    0.182808    11.00000    0.01930    0.02380 =
         0.01948    0.00188    0.00232    0.00648
AFIX  43
H15A  2    1.163373    0.071340    0.212519    11.00000   -1.20000
AFIX   0
C16   1    0.988749    0.126944    0.180759    11.00000    0.01779    0.01787 =
         0.01786    0.00114    0.00427    0.00159
AFIX  43
H16A  2    0.946150    0.088075    0.209547    11.00000   -1.20000
AFIX   0
C17   1    0.713948    0.161008    0.217668    11.00000    0.01698    0.01192 =
         0.01340   -0.00105    0.00352    0.00183
C18   1    0.587857    0.132104    0.206756    11.00000    0.01741    0.01832 =
         0.01558   -0.00012    0.00367   -0.00065
AFIX  43
H18A  2    0.534554    0.127881    0.144144    11.00000   -1.20000
AFIX   0
C19   1    0.537578    0.109379    0.283640    11.00000    0.02079    0.02228 =
         0.02170    0.00186    0.00919    0.00058
AFIX  43
H19A  2    0.451698    0.090292    0.272814    11.00000   -1.20000
AFIX   0
C20   1    0.613031    0.114633    0.376141    11.00000    0.02916    0.02623 =
         0.01892    0.00471    0.01231    0.00612
AFIX  43
H20A  2    0.579060    0.100116    0.429058    11.00000   -1.20000
AFIX   0
C21   1    0.738926    0.141463    0.389896    11.00000    0.02771    0.02722 =
         0.01312    0.00180    0.00364    0.00696
AFIX  43
H21A  2    0.792040    0.144665    0.452672    11.00000   -1.20000
AFIX   0
C22   1    0.787925    0.163751    0.312124    11.00000    0.01770    0.01930 =
         0.01515   -0.00101    0.00192    0.00251
AFIX  43
H22A  2    0.874622    0.181461    0.323443    11.00000   -1.20000
AFIX   0
C23   1    0.715774    0.293114    0.132201    11.00000    0.01519    0.01481 =
         0.01189   -0.00072    0.00336   -0.00132
C24   1    0.587090    0.315956    0.094883    11.00000    0.01564    0.01804 =
         0.02271   -0.00533    0.00069   -0.00034
AFIX  43
H24A  2    0.528357    0.278235    0.060595    11.00000   -1.20000
AFIX   0
C25   1    0.542337    0.391387    0.106092    11.00000    0.01965    0.02171 =
         0.02840   -0.00559    0.00036    0.00520
AFIX  43
H25A  2    0.454669    0.404231    0.079410    11.00000   -1.20000
AFIX   0
C26   1    0.624988    0.448029    0.156032    11.00000    0.02818    0.01539 =
         0.02540   -0.00388    0.00642    0.00247
AFIX  43
H26A  2    0.594785    0.499674    0.163802    11.00000   -1.20000
AFIX   0
C27   1    0.752353    0.427905    0.194360    11.00000    0.02490    0.01569 =
         0.02140   -0.00493    0.00530   -0.00486
AFIX  43
H27A  2    0.810155    0.465937    0.228971    11.00000   -1.20000
AFIX   0
C28   1    0.796069    0.352145    0.182382    11.00000    0.01655    0.01698 =
         0.01564   -0.00203    0.00225   -0.00197
AFIX  43
H28A  2    0.883912    0.339891    0.209295    11.00000   -1.20000
AFIX   0
N2    4    0.200176    0.444041    0.127614    11.00000    0.11524    0.03146 =
         0.04409   -0.00267    0.04117   -0.00646
C29   1    0.214000    0.502100    0.095828    11.00000    0.04333    0.02606 =
         0.01843    0.00011    0.01265    0.00571
C30   1    0.235156    0.576361    0.056614    11.00000    0.19145    0.03426 =
         0.07049    0.01745    0.08398    0.00808
AFIX 137
H30A  2    0.214243    0.618521    0.096935    11.00000   -1.50000
H30B  2    0.180056    0.581060   -0.007897    11.00000   -1.50000
H30C  2    0.325754    0.580706    0.053768    11.00000   -1.50000
HKLF 4
REM  TIR35, P2(1)/N
REM R1 =  0.0502 for   5762 Fo > 4sig(Fo)  and  0.0756 for all   7810 data
REM    315 parameters refined using      0 restraints
END
WGHT      0.0606      1.2901
REM Highest difference peak  0.422,  deepest hole -0.425,  1-sigma level  0.053
Q1    1   0.6369  0.0297  0.6041  11.00000  0.05    0.42
Q2    1   0.0252  0.0949  0.9773  11.00000  0.05    0.39
Q3    1   0.7831 -0.0687  0.5553  11.00000  0.05    0.38
Q4    1   0.6803 -0.0693  0.5260  11.00000  0.05    0.34
Q5    1   0.7509  0.2511  0.1346  11.00000  0.05    0.33
Q6    1   0.8476  0.1960  0.1347  11.00000  0.05    0.33
Q7    1  -0.1159  0.1036  0.9142  11.00000  0.05    0.32
Q8    1   0.7566 -0.0838  0.5021  11.00000  0.05    0.32
Q9    1   1.0539  0.1211  0.1823  11.00000  0.05    0.32
Q10   1   0.6964  0.1183  0.0206  11.00000  0.05    0.31
;
data_global
_journal_date_recd_electronic     2014-02-12
_journal_date_accepted     2014-02-17
_journal_name_full     'Acta Crystallographica, Section E'
_journal_year     2014
_journal_volume     70
_journal_issue      3
_journal_page_first     o333
_journal_page_last     o333
_journal_paper_category     QO
_journal_paper_doi     10.1107/S1600536814003481
_journal_coeditor_code     ZL2579
_publ_contact_author_name     'Professor Dr Willi Kantlehner'
_publ_contact_author_address
;
Fakult\"at Chemie/Organische Chemie
Hochschule Aalen
Beethovenstrasse 1
D-73430 Aalen
Germany
;
_publ_contact_author_email     willi.kantlehner@htw-aalen.de
_publ_contact_author_fax     '49 7361 5762250'
_publ_contact_author_phone     '49 7361 5762152'
_publ_section_title
;
(Methoxymethylidene)dimethylazanium tetraphenylborate acetonitrile monosolvate
;
loop_
    _publ_author_name
    _publ_author_address
    'Tiritiris, Ioannis'
;
Fakult\"at Chemie/Organische Chemie
Hochschule Aalen
Beethovenstrasse 1
D-73430 Aalen
Germany
;
    'Saur, Stefan'
;
Fakult\"at Chemie/Organische Chemie
Hochschule Aalen
Beethovenstrasse 1
D-73430 Aalen
Germany
;
    'Kantlehner, Willi'
;
Fakult\"at Chemie/Organische Chemie
Hochschule Aalen
Beethovenstrasse 1
D-73430 Aalen
Germany
;
