# Supplementary material for: (Meth­oxy­methyl­idene)di­methyl­aza­nium tetra­phenyl­borate aceto­nitrile monosolvate
Source: Acta Crystallogr Sect E Struct Rep Online. 2014 Feb 22;70(Pt 3):o333. doi: 10.1107/S1600536814003481 (PMC3998454; doi:10.1107/S1600536814003481)
Supplement: Supplementary file 2 [file e-70-0o333-Isup2.hkl]

# 
# h,k,l, Fc-squared, Fo-squared, sigma(Fo-squared) and status flag 
# 
data_I
_shelx_title ' TIR35, P2(1)/N' 
_shelx_refln_list_code          4 
_shelx_F_calc_maximum      213.62 
_exptl_crystal_F_000       960.00 
_reflns_d_resolution_high  0.6984 
 
loop_ 
 _symmetry_equiv_pos_as_xyz 
 'x, y, z' 
 '-x+1/2, y+1/2, -z+1/2' 
 '-x, -y, -z' 
 'x-1/2, -y-1/2, z-1/2' 
 
_cell_length_a    10.6715 
_cell_length_b    16.9824 
_cell_length_c    14.4061 
_cell_angle_alpha  90.000 
_cell_angle_beta  103.515 
_cell_angle_gamma  90.000 
 
_shelx_F_squared_multiplier     1.000 
 
loop_ 
 _refln_index_h 
 _refln_index_k 
 _refln_index_l 
 _refln_F_squared_calc 
 _refln_F_squared_meas 
 _refln_F_squared_sigma 
 _refln_observed_status 
   2   0   0    10633.50     9731.82    647.03 o 
   4   0   0        4.33        2.83      0.98 o 
   6   0   0       54.24       78.71      3.49 o 
   8   0   0      791.63      881.81     14.24 o 
  10   0   0     1134.23     1000.08     19.28 o 
  12   0   0      383.83      362.14     19.89 o 
  14   0   0       15.19       29.42     17.17 o 
   1   1   0      192.25      160.12      1.51 o 
   2   1   0    16864.47    15269.89    318.44 o 
   3   1   0    10411.11    10255.19     74.86 o 
   4   1   0     1872.43     1946.38     15.89 o 
   5   1   0       55.67       33.47      1.37 o 
   6   1   0      110.03       81.15      3.02 o 
   7   1   0      109.21      117.50      4.26 o 
   8   1   0      177.19      176.59      4.34 o 
   9   1   0       53.56       41.19      3.22 o 
  10   1   0      242.10      227.13      5.75 o 
  11   1   0        0.42        4.14      3.54 o 
  12   1   0       88.30       61.77      7.72 o 
  13   1   0        7.33       -5.97      5.97 o 
  14   1   0      350.95      361.99     15.78 o 
   0   2   0     7473.50     6721.37     89.45 o 
   1   2   0      594.38      662.48      4.74 o 
   2   2   0      464.88      429.28      3.34 o 
   3   2   0     2060.74     1965.40     14.09 o 
   4   2   0       92.13       79.59      1.85 o 
   5   2   0      517.83      470.25      4.64 o 
   6   2   0        8.78        6.35      1.31 o 
   7   2   0        0.48       -1.35      1.37 o 
   8   2   0        3.98        3.23      1.80 o 
   9   2   0       94.40       89.69      4.33 o 
  10   2   0      343.05      268.37      6.74 o 
  11   2   0       26.11       22.93      5.30 o 
  12   2   0      104.73      114.26      9.06 o 
  13   2   0      172.24      197.62     15.30 o 
  14   2   0       68.08       80.63      9.27 o 
   1   3   0     4604.86     4394.83     25.68 o 
   2   3   0     7793.98     7834.31     48.67 o 
   3   3   0      306.14      298.09      2.91 o 
   4   3   0      178.21      189.46      2.78 o 
   5   3   0      702.45      653.06      7.09 o 
   6   3   0        1.08       -1.47      1.47 o 
   7   3   0      170.10      145.03      3.22 o 
   8   3   0      221.22      220.13      4.53 o 
   9   3   0      396.29      347.44      8.59 o 
  10   3   0      131.73      126.35      6.61 o 
  11   3   0       48.32       46.24      6.48 o 
  12   3   0       43.87       34.06      6.01 o 
  13   3   0      119.65      128.67     11.04 o 
  14   3   0       10.51       10.84      8.05 o 
   0   4   0    45633.91    40193.44    651.20 o 
   1   4   0      535.64      623.13      5.28 o 
   2   4   0        2.46       -0.93      0.96 o 
   3   4   0     1235.46     1402.01     10.97 o 
   4   4   0      842.68      825.61      8.23 o 
   5   4   0      924.38     1060.32     10.13 o 
   6   4   0       33.97       50.99      1.99 o 
   7   4   0      941.30      953.70     10.01 o 
   8   4   0        6.31        5.76      2.24 o 
   9   4   0        0.48        1.95      2.52 o 
  10   4   0      178.39      181.91      6.63 o 
  11   4   0      175.67      189.36      8.68 o 
  12   4   0      327.70      301.57     12.14 o 
  13   4   0        7.28        9.15      6.23 o 
  14   4   0        2.50      -12.33     12.33 o 
   1   5   0     1097.41     1082.62      8.67 o 
   2   5   0      167.11      172.78      2.83 o 
   3   5   0      429.89      424.85      4.46 o 
   4   5   0      989.51     1119.43      9.46 o 
   5   5   0     1879.43     2056.66     18.14 o 
   6   5   0      514.76      581.11      7.00 o 
   7   5   0      735.19      727.68      8.88 o 
   8   5   0      100.18       67.69      3.67 o 
   9   5   0      197.00      168.25      6.11 o 
  10   5   0       83.70       55.08      4.80 o 
  11   5   0      318.76      321.05     13.33 o 
  12   5   0       80.01       66.34      7.36 o 
  13   5   0       16.17       32.49     11.33 o 
  14   5   0        2.79      -13.53     13.53 o 
   0   6   0     1720.06     1781.66     20.27 o 
   1   6   0      735.97      773.47      7.81 o 
   2   6   0     4052.80     4216.53     31.75 o 
   3   6   0      140.20      101.17      2.34 o 
   4   6   0      194.08      206.31      3.66 o 
   5   6   0      538.39      452.61      5.56 o 
   6   6   0        1.78        4.53      1.45 o 
   7   6   0      126.71      126.34      3.74 o 
   8   6   0      141.25      124.39      5.00 o 
   9   6   0        4.77       -1.43      3.58 o 
  10   6   0      362.13      298.07      7.25 o 
  11   6   0      137.86      149.07      7.69 o 
  12   6   0        6.64       18.31      6.30 o 
  13   6   0        6.51       14.59      8.61 o 
  14   6   0      582.84      617.61     37.73 o 
   1   7   0      269.55      305.77      4.99 o 
   2   7   0       25.05       20.11      1.66 o 
   3   7   0      369.84      409.40      5.18 o 
   4   7   0      809.59     1017.64     10.35 o 
   5   7   0      470.80      440.78      6.21 o 
   6   7   0        3.47        1.64      2.00 o 
   7   7   0      872.26      856.96     10.88 o 
   8   7   0      646.05      604.57      9.70 o 
   9   7   0       75.25       78.70      4.46 o 
  10   7   0        9.18        1.60      3.67 o 
  11   7   0      146.73      153.08      6.77 o 
  12   7   0        6.56       14.97      9.18 o 
  13   7   0       10.32        9.73      8.50 o 
  14   7   0        0.05       13.51      9.91 o 
   0   8   0      421.02      490.35      8.84 o 
   1   8   0      334.26      397.53      6.00 o 
   2   8   0     2954.85     3216.17     23.79 o 
   3   8   0     2230.87     2391.82     19.88 o 
   4   8   0     1282.79     1343.72     13.74 o 
   5   8   0      227.98      275.75      5.55 o 
   6   8   0      272.05      230.52      6.40 o 
   7   8   0      272.43      285.39      6.72 o 
   8   8   0      234.65      228.20      7.39 o 
   9   8   0       51.51       26.64      4.64 o 
  10   8   0       29.17       32.22      4.77 o 
  11   8   0       12.83       20.84      7.13 o 
  12   8   0      215.86      209.44     11.93 o 
  13   8   0      300.78      318.33     22.94 o 
  14   8   0       28.72       18.02      9.27 o 
   1   9   0       64.75       83.35      3.44 o 
   2   9   0      187.99      174.27      3.80 o 
   3   9   0      352.91      366.00      5.02 o 
   4   9   0      817.85      902.97      9.75 o 
   5   9   0      714.47      709.67      9.41 o 
   6   9   0       22.51       19.58      3.13 o 
   7   9   0       79.24       64.67      4.24 o 
   8   9   0      290.39      253.96      9.20 o 
   9   9   0       69.08       86.79      6.17 o 
  10   9   0      121.92       95.17      7.57 o 
  11   9   0      182.68      200.34      9.82 o 
  12   9   0       72.25       79.58      9.46 o 
  13   9   0       15.92       36.69      8.60 o 
   0  10   0      516.26      526.01     10.78 o 
   1  10   0      293.38      336.17      6.88 o 
   2  10   0      883.03      931.07     10.23 o 
   3  10   0       85.29       91.83      3.17 o 
   4  10   0       13.30       13.26      2.35 o 
   5  10   0       17.70       17.62      2.77 o 
   6  10   0     1209.33     1154.55     15.07 o 
   7  10   0       15.98       17.41      4.80 o 
   8  10   0      469.93      450.29     17.69 o 
   9  10   0      163.42      143.95      9.36 o 
  10  10   0      143.70      133.02      9.43 o 
  11  10   0      543.11      584.02     16.49 o 
  12  10   0       63.49       63.44      9.10 o 
  13  10   0      312.40      338.52     16.27 o 
   1  11   0       39.03       51.91      3.47 o 
   2  11   0        8.06       20.00      2.47 o 
   3  11   0       70.99       79.04      3.25 o 
   4  11   0        1.24        4.87      2.33 o 
   5  11   0      205.89      219.46      7.36 o 
   6  11   0      194.23      172.39      7.47 o 
   7  11   0      438.87      407.67     11.31 o 
   8  11   0      148.06      173.30      9.66 o 
   9  11   0      369.75      376.03     14.52 o 
  10  11   0       35.58       33.87      7.56 o 
  11  11   0       29.14       24.02      7.08 o 
  12  11   0       93.33       84.25     10.89 o 
  13  11   0       66.62       73.37     10.99 o 
   0  12   0      133.46      125.92      6.22 o 
   1  12   0       23.09       44.86      3.06 o 
   2  12   0      146.94      158.04      4.60 o 
   3  12   0      354.13      396.31      6.87 o 
   4  12   0       50.09       69.85      3.76 o 
   5  12   0       20.92       24.93      2.54 o 
   6  12   0      114.96       87.40      5.92 o 
   7  12   0       30.70       43.88      5.36 o 
   8  12   0       17.52       15.69      6.85 o 
   9  12   0      235.86      210.67     14.38 o 
  10  12   0      191.27      190.51     15.60 o 
  11  12   0       11.37       -1.16      6.83 o 
  12  12   0      139.21      142.52     12.35 o 
   1  13   0      117.35       96.71      4.60 o 
   2  13   0        1.49        4.09      2.78 o 
   3  13   0      832.18      837.87     11.27 o 
   4  13   0       41.44       42.56      3.70 o 
   5  13   0       67.00       72.22      3.85 o 
   6  13   0      171.47      160.57      8.20 o 
   7  13   0     1512.16     1438.01     33.68 o 
   8  13   0        5.84       -5.59      6.17 o 
   9  13   0      224.27      215.32     12.24 o 
  10  13   0       33.14       37.33      8.87 o 
  11  13   0        5.68        5.71      7.43 o 
  12  13   0       32.81       34.77      9.68 o 
   0  14   0       70.29       50.91      6.38 o 
   1  14   0        0.35        0.16      2.86 o 
   2  14   0     1846.64     1732.87     18.33 o 
   3  14   0      288.02      302.48      6.95 o 
   4  14   0      876.63      809.27     15.18 o 
   5  14   0       18.56        6.28      3.20 o 
   6  14   0        3.14        3.92      6.29 o 
   7  14   0       38.89       37.71      7.32 o 
   8  14   0        2.47       -8.34      8.34 o 
   9  14   0       13.08       15.39      8.77 o 
  10  14   0        3.05       11.93      7.31 o 
  11  14   0      484.58      481.71     18.84 o 
  12  14   0       70.40       87.45     12.36 o 
   1  15   0        6.19        4.67      3.67 o 
   2  15   0      471.37      529.13     10.54 o 
   3  15   0       45.27       40.32      4.59 o 
   4  15   0        0.05        3.14      4.46 o 
   5  15   0        6.35       -0.42      3.63 o 
   6  15   0        5.39        0.69      5.81 o 
   7  15   0       16.36       10.48      7.15 o 
   8  15   0        3.65       -4.24     11.93 o 
   9  15   0      132.79      120.73     11.31 o 
  10  15   0       47.94       62.92      9.68 o 
  11  15   0        6.53        8.22      9.21 o 
   0  16   0      156.99      196.24      9.27 o 
   1  16   0       23.10       15.35      5.99 o 
   2  16   0       76.09       51.16      5.71 o 
   3  16   0      558.25      575.01     13.76 o 
   4  16   0        2.74       -4.70      4.70 o 
   5  16   0       66.45       70.07      5.81 o 
   6  16   0      346.78      327.18     13.68 o 
   7  16   0       79.28       92.87     11.38 o 
   8  16   0       18.84       21.40      8.72 o 
   9  16   0       11.15        5.88      7.68 o 
  10  16   0       67.75       79.46     10.41 o 
  11  16   0       32.38       26.00     13.28 o 
   1  17   0      159.72      136.03      7.13 o 
   2  17   0      260.58      231.85      9.70 o 
   3  17   0      646.69      598.03     14.57 o 
   4  17   0       40.36       31.93      5.92 o 
   5  17   0       33.69       24.31      5.53 o 
   6  17   0        0.25       -6.86      6.87 o 
   7  17   0       48.75       64.03     13.03 o 
   8  17   0       33.31       39.46      9.13 o 
   9  17   0        0.61       -5.56      8.47 o 
  10  17   0      212.34      238.91     15.30 o 
   0  18   0        1.31        2.12      6.88 o 
   1  18   0      379.07      342.60     12.27 o 
   2  18   0       67.06       83.75      7.04 o 
   3  18   0      122.71      121.72      9.07 o 
   4  18   0       64.51       50.98      6.12 o 
   5  18   0       14.81       28.69      5.79 o 
   6  18   0       28.25       49.67      8.56 o 
   7  18   0       82.55       92.96     10.81 o 
   8  18   0        1.60        9.40      8.36 o 
   9  18   0       14.49        1.03     13.58 o 
   1  19   0       50.64       41.86      6.66 o 
   2  19   0      309.67      341.55     12.20 o 
   3  19   0        0.38        0.20      5.68 o 
   4  19   0       24.03       12.93      6.23 o 
   5  19   0       46.60       40.98      6.50 o 
   6  19   0       38.58       36.27     10.72 o 
   7  19   0       15.49       20.75     10.16 o 
   8  19   0       54.63       66.20     11.09 o 
   9  19   0        2.03       -9.31      9.31 o 
   0  20   0      289.18      285.40     18.26 o 
   1  20   0        2.04       -1.62      6.39 o 
   2  20   0        6.14        3.79      6.09 o 
   3  20   0      117.63       97.11      9.48 o 
   4  20   0       37.00       41.13      9.68 o 
   5  20   0        7.18        0.80      8.33 o 
   6  20   0       18.54       23.58      9.35 o 
   7  20   0       11.57       16.18      9.71 o 
   8  20   0        0.06       -6.08      9.35 o 
   1  21   0      148.76      176.78     12.64 o 
   2  21   0        1.11        8.93      8.20 o 
   3  21   0       80.81       52.80      9.15 o 
   4  21   0        0.05        4.10      9.47 o 
   5  21   0      196.74      209.12     15.66 o 
   6  21   0       53.70       40.58     11.95 o 
   7  21   0        5.09       13.96     11.97 o 
   0  22   0      530.07      627.67     34.11 o 
   1  22   0        0.32        6.53      9.75 o 
   2  22   0      212.25      242.98     16.86 o 
   3  22   0      105.93      144.18     16.03 o 
   4  22   0      126.63      123.25     14.08 o 
   5  22   0      119.85      140.52     14.28 o 
   6  22   0       17.74       24.68     13.32 o 
   1  23   0       34.67       24.98     11.51 o 
   2  23   0      230.17      275.35     23.43 o 
   3  23   0       31.22       28.79     12.62 o 
   4  23   0      184.02      223.19     19.72 o 
   0  24   0      261.11      241.31     25.39 o 
   1  24   0       82.16       84.59     13.60 o 
   2  24   0      171.34      192.89     19.52 o 
 -15   0   1      492.54      596.44     61.04 o 
 -13   0   1       37.49       34.12      9.21 o 
 -11   0   1       68.40       48.18      4.62 o 
  -9   0   1      744.84      680.86     11.55 o 
  -7   0   1      147.02       99.78      3.79 o 
  -5   0   1     2480.60     2858.90     53.06 o 
  -3   0   1    12186.26    11841.49    299.28 o 
  -1   0   1     4555.41     4286.73     63.06 o 
   1   0   1    14267.25    12741.10    115.99 o 
   3   0   1      868.59      873.30      8.23 o 
   5   0   1     9904.26    10469.97    111.37 o 
   7   0   1       45.92       46.91      3.19 o 
   9   0   1     1162.34     1142.55     18.68 o 
  11   0   1       29.29       20.03      9.52 o 
  13   0   1        5.29       16.77     15.90 o 
 -15   1   1      112.18      164.45     70.16 o 
 -14   1   1       11.84       13.86      7.16 o 
 -13   1   1       34.41       40.78      8.08 o 
 -12   1   1       32.42       32.74      6.14 o 
 -11   1   1       11.23        6.46      3.00 o 
 -10   1   1       51.96       51.22      3.24 o 
  -9   1   1      165.58      167.34      4.19 o 
  -8   1   1       10.58       15.14      1.69 o 
  -7   1   1     1362.87     1388.16     13.90 o 
  -6   1   1     1635.96     1910.35     41.27 o 
  -5   1   1     1170.83     1222.81     13.74 o 
  -4   1   1      623.21      612.70      7.99 o 
  -3   1   1      641.33      722.02      6.95 o 
  -2   1   1      212.48      164.22      2.06 o 
  -1   1   1      354.06      411.42      3.08 o 
   0   1   1     2479.03     2237.90     18.91 o 
   1   1   1     2441.08     2291.41     13.85 o 
   2   1   1     2214.68     2120.23     13.94 o 
   3   1   1     3205.19     3025.20     19.58 o 
   4   1   1     1705.65     1701.50     13.60 o 
   5   1   1      547.86      610.31      6.16 o 
   6   1   1      733.69      888.61      8.37 o 
   7   1   1       20.08       32.12      2.09 o 
   8   1   1        0.32        1.63      1.94 o 
   9   1   1       99.76      102.12      3.83 o 
  10   1   1      250.07      234.75      7.06 o 
  11   1   1       23.78       17.75      5.71 o 
  12   1   1       19.86       18.88      6.38 o 
  13   1   1      149.03      171.24     11.60 o 
  14   1   1        3.88       -3.42      7.82 o 
 -14   2   1      169.93      167.75     14.66 o 
 -13   2   1       18.38       13.36      6.54 o 
 -12   2   1       15.98        6.03      5.71 o 
 -11   2   1        9.27        1.97      4.29 o 
 -10   2   1       22.53       23.05      3.20 o 
  -9   2   1       84.33       49.27      2.68 o 
  -8   2   1        1.71       -0.57      1.59 o 
  -7   2   1      363.09      379.92      5.29 o 
  -6   2   1      457.21      546.29      6.11 o 
  -5   2   1     1954.69     2163.57     21.16 o 
  -4   2   1    11783.28    11431.88    102.62 o 
  -3   2   1     2373.25     2383.63     19.85 o 
  -2   2   1      784.21      749.20      5.90 o 
  -1   2   1      297.17      317.20      2.68 o 
   0   2   1      400.66      326.35      2.61 o 
   1   2   1     5852.17     5629.14     32.42 o 
   2   2   1      600.55      612.70      4.76 o 
   3   2   1      271.68      293.67      3.38 o 
   4   2   1     2299.70     2251.20     16.93 o 
   5   2   1       13.04        9.78      1.42 o 
   6   2   1        4.04        1.82      1.34 o 
   7   2   1      599.75      558.58      6.53 o 
   8   2   1      714.36      722.37      8.12 o 
   9   2   1        5.63        9.57      2.82 o 
  10   2   1       44.10       22.08      4.56 o 
  11   2   1       62.43       59.27      4.84 o 
  12   2   1      225.47      221.25     10.30 o 
  13   2   1       61.96       76.23      9.39 o 
  14   2   1      311.48      349.77     17.56 o 
 -14   3   1        4.12        9.75      9.69 o 
 -13   3   1        1.86        3.04      8.20 o 
 -12   3   1       31.05       28.48      6.24 o 
 -11   3   1      141.86      104.11      5.56 o 
 -10   3   1        0.09        0.81      2.61 o 
  -9   3   1      111.88      134.10      4.40 o 
  -8   3   1        0.50       -1.72      1.72 o 
  -7   3   1       82.13       78.44      2.69 o 
  -6   3   1      502.59      557.28      6.37 o 
  -5   3   1      239.24      235.21      3.63 o 
  -4   3   1      544.26      640.74      6.16 o 
  -3   3   1      320.63      373.54      3.98 o 
  -2   3   1      115.33      113.44      1.87 o 
  -1   3   1     1277.74     1298.25      8.07 o 
   0   3   1    13099.11    12103.09     72.74 o 
   1   3   1     2693.41     2482.89     16.35 o 
   2   3   1     3815.33     3886.67     25.69 o 
   3   3   1     2609.33     2550.28     18.62 o 
   4   3   1       14.36       13.30      1.36 o 
   5   3   1       26.74       37.02      2.01 o 
   6   3   1      472.50      552.48      6.29 o 
   7   3   1       31.47       27.25      1.95 o 
   8   3   1      110.99      135.13      4.25 o 
   9   3   1        0.79        5.73      3.14 o 
  10   3   1      269.44      250.14      7.81 o 
  11   3   1        0.61        1.88      3.90 o 
  12   3   1       18.87       19.71      5.96 o 
  13   3   1       16.55        4.62      7.96 o 
  14   3   1       49.27       67.15     10.82 o 
 -14   4   1       77.39       75.38      9.40 o 
 -13   4   1       48.87       25.45     11.89 o 
 -12   4   1      105.32       95.13      7.32 o 
 -11   4   1      185.56      148.46      6.74 o 
 -10   4   1      192.33      221.93      9.13 o 
  -9   4   1       91.37      105.00      4.20 o 
  -8   4   1      223.36      156.55      4.71 o 
  -7   4   1       43.06       37.30      2.43 o 
  -6   4   1      439.94      452.66      6.50 o 
  -5   4   1      338.22      424.10      5.18 o 
  -4   4   1     1884.71     1991.55     15.37 o 
  -3   4   1       37.65       33.23      1.39 o 
  -2   4   1     3815.77     3843.19     24.03 o 
  -1   4   1     6320.30     6162.93     37.80 o 
   0   4   1      962.14     1065.31      8.05 o 
   1   4   1     6476.60     6133.51     38.81 o 
   2   4   1     1994.25     1990.66     13.28 o 
   3   4   1        7.08        9.22      1.25 o 
   4   4   1      340.86      372.98      4.54 o 
   5   4   1     1330.47     1606.77     15.45 o 
   6   4   1       75.86       64.59      2.51 o 
   7   4   1       78.17       92.72      2.99 o 
   8   4   1      224.04      192.66      5.74 o 
   9   4   1       27.78       18.13      3.75 o 
  10   4   1        6.89       13.79      2.98 o 
  11   4   1        3.03        4.09      3.57 o 
  12   4   1       67.96       55.74      7.30 o 
  13   4   1        1.62       -6.32      6.32 o 
  14   4   1      295.02      316.34     17.03 o 
 -14   5   1      101.52      125.76      8.74 o 
 -13   5   1       77.75       86.76     12.02 o 
 -12   5   1      258.33      264.39     10.91 o 
 -11   5   1        1.65        4.62      4.39 o 
 -10   5   1      657.79      680.03     12.24 o 
  -9   5   1     1038.79     1012.63     15.43 o 
  -8   5   1      196.17      158.04      4.65 o 
  -7   5   1        7.24        6.38      1.75 o 
  -6   5   1       11.89        6.18      2.01 o 
  -5   5   1       80.82       70.50      2.17 o 
  -4   5   1      785.60      729.49      7.08 o 
  -3   5   1        6.11       11.52      1.18 o 
  -2   5   1     2700.96     2808.90     19.44 o 
  -1   5   1     9115.43     9012.16     56.58 o 
   0   5   1      396.20      379.43      4.82 o 
   1   5   1     1074.03      975.09      8.33 o 
   2   5   1     1245.15     1321.96     10.16 o 
   3   5   1     1031.46     1034.04      8.66 o 
   4   5   1      242.27      214.79      3.64 o 
   5   5   1       60.44       39.50      1.99 o 
   6   5   1        1.97       -1.04      1.93 o 
   7   5   1       23.51       27.78      2.05 o 
   8   5   1        0.63        2.52      2.43 o 
   9   5   1      186.09      188.64      9.20 o 
  10   5   1       73.22       78.53      7.00 o 
  11   5   1       32.18       21.50      4.33 o 
  12   5   1        3.23        4.74      7.65 o 
  13   5   1       41.72       53.60      9.30 o 
  14   5   1        4.63        5.80      9.07 o 
 -14   6   1       12.56        9.77      7.93 o 
 -13   6   1       67.61       93.40     17.85 o 
 -12   6   1        0.39        3.41      5.34 o 
 -11   6   1       53.23       48.64     10.84 o 
 -10   6   1        0.00        1.98      3.58 o 
  -9   6   1       20.74       19.33      4.29 o 
  -8   6   1     2455.41     2314.02     26.15 o 
  -7   6   1        4.54        7.04      3.84 o 
  -6   6   1      873.07     1003.13     10.88 o 
  -5   6   1       46.31       24.03      1.73 o 
  -4   6   1      261.85      283.10      4.06 o 
  -3   6   1        6.90        6.21      1.29 o 
  -2   6   1       89.08       73.26      2.03 o 
  -1   6   1     5351.06     5357.12     37.00 o 
   0   6   1     7185.82     7097.36     49.93 o 
   1   6   1      362.60      383.49      4.88 o 
   2   6   1       65.47       90.89      2.63 o 
   3   6   1       69.41       61.22      2.15 o 
   4   6   1     1133.17     1149.11     10.70 o 
   5   6   1       18.51       30.97      2.16 o 
   6   6   1       35.35       57.17      2.69 o 
   7   6   1      244.99      264.46      5.21 o 
   8   6   1      649.37      636.65      9.81 o 
   9   6   1      137.63      120.64      5.38 o 
  10   6   1      102.32      101.61      5.76 o 
  11   6   1      232.27      217.86      9.64 o 
  12   6   1        7.08       -4.98      6.10 o 
  13   6   1      109.35      104.20     11.38 o 
  14   6   1        4.74       14.51      9.42 o 
 -14   7   1      178.11      191.62     13.32 o 
 -13   7   1      109.69      108.47     10.62 o 
 -12   7   1       92.49       97.92     11.44 o 
 -11   7   1       67.01       55.80      5.82 o 
 -10   7   1        0.10       -2.09      3.82 o 
  -9   7   1     1014.88      985.30     17.19 o 
  -8   7   1      102.39      107.87      6.59 o 
  -7   7   1     2448.91     2193.68     18.79 o 
  -6   7   1       98.61       81.75      2.73 o 
  -5   7   1       19.88       18.26      1.81 o 
  -4   7   1       36.90       43.60      2.14 o 
  -3   7   1        6.74        8.18      1.51 o 
  -2   7   1      958.51     1080.15     10.16 o 
  -1   7   1     2121.67     2370.76     18.65 o 
   0   7   1      328.54      334.10      5.07 o 
   1   7   1      783.23      874.47      8.97 o 
   2   7   1     1223.73     1460.18     13.77 o 
   3   7   1      386.86      486.04      6.14 o 
   4   7   1      425.07      486.99      6.11 o 
   5   7   1      896.39      800.44      9.51 o 
   6   7   1       50.07       53.09      3.01 o 
   7   7   1      130.27      104.17      3.89 o 
   8   7   1      411.07      392.62      9.55 o 
   9   7   1       92.53       77.20      5.44 o 
  10   7   1       80.67      103.56      6.20 o 
  11   7   1       47.39       35.92      5.99 o 
  12   7   1        0.05       -6.31      6.80 o 
  13   7   1        5.48        8.29      7.48 o 
  14   7   1      144.51      176.20     15.45 o 
 -14   8   1       24.32        9.33      9.45 o 
 -13   8   1      152.86      169.81     12.85 o 
 -12   8   1        2.46        9.77     11.38 o 
 -11   8   1       82.79       79.06      5.37 o 
 -10   8   1      105.60      105.15      5.74 o 
  -9   8   1      721.60      742.56     12.99 o 
  -8   8   1      275.75      255.42      7.90 o 
  -7   8   1      377.69      379.02      9.58 o 
  -6   8   1     1745.11     1635.71     17.01 o 
  -5   8   1       61.74       69.97      3.04 o 
  -4   8   1      694.79      847.06      9.47 o 
  -3   8   1     1920.17     2156.25     17.45 o 
  -2   8   1     2331.88     2509.40     19.83 o 
  -1   8   1      859.23     1010.87     11.23 o 
   0   8   1       84.42       75.57      2.93 o 
   1   8   1     1847.48     1837.07     16.83 o 
   2   8   1      104.05      116.82      3.18 o 
   3   8   1       85.28      126.41      2.75 o 
   4   8   1      959.31      891.36      9.69 o 
   5   8   1      441.91      504.16      8.49 o 
   6   8   1       81.80       62.55      3.47 o 
   7   8   1      594.65      637.52     10.10 o 
   8   8   1      488.15      527.31     13.69 o 
   9   8   1      470.45      462.85     19.72 o 
  10   8   1      282.28      295.97     11.31 o 
  11   8   1       57.30       57.86      6.97 o 
  12   8   1       17.84       15.62      7.50 o 
  13   8   1       47.80       57.14      8.91 o 
 -13   9   1      121.88      118.24     10.17 o 
 -12   9   1      121.09      113.52     10.17 o 
 -11   9   1       14.32       23.67      7.06 o 
 -10   9   1      148.38      158.30      7.39 o 
  -9   9   1        9.60        5.68      4.42 o 
  -8   9   1      107.34      103.05      5.60 o 
  -7   9   1      332.27      341.09      8.00 o 
  -6   9   1     2781.28     2804.63     30.23 o 
  -5   9   1       19.16       22.80      2.87 o 
  -4   9   1     1507.45     1530.43     14.78 o 
  -3   9   1       75.57       65.72      2.86 o 
  -2   9   1      910.60     1075.81     10.46 o 
  -1   9   1     2823.35     3087.35     23.52 o 
   0   9   1      361.60      373.27      6.36 o 
   1   9   1     3626.18     3903.45     38.90 o 
   2   9   1     1463.78     1480.75     13.51 o 
   3   9   1        7.34        5.05      1.36 o 
   4   9   1      408.55      438.99      8.10 o 
   5   9   1      398.39      390.00      7.00 o 
   6   9   1      454.22      430.96      8.01 o 
   7   9   1       14.05       10.15      4.25 o 
   8   9   1       15.91       24.65      5.13 o 
   9   9   1        0.82       -4.45      4.45 o 
  10   9   1      151.31      131.37      8.48 o 
  11   9   1       25.37       43.44      8.71 o 
  12   9   1       18.87       10.63     14.44 o 
  13   9   1        0.75        1.29      8.10 o 
 -13  10   1        1.64       12.66     10.66 o 
 -12  10   1      181.41      169.04     11.90 o 
 -11  10   1        6.49        8.09      7.13 o 
 -10  10   1        2.57       -1.91      5.38 o 
  -9  10   1       15.38        7.59      4.59 o 
  -8  10   1     1567.08     1457.42     24.02 o 
  -7  10   1       95.54       93.97      5.83 o 
  -6  10   1       84.61       88.20      5.05 o 
  -5  10   1      247.25      228.30      5.60 o 
  -4  10   1     1533.92     1658.56     16.82 o 
  -3  10   1      703.93      813.29      9.29 o 
  -2  10   1     1576.68     1731.27     15.91 o 
  -1  10   1      242.33      293.99      5.12 o 
   0  10   1     1061.11     1127.76     12.92 o 
   1  10   1      553.28      547.65      8.75 o 
   2  10   1      724.12      711.79      8.71 o 
   3  10   1      112.75      114.45      3.40 o 
   4  10   1       78.26       92.25      3.60 o 
   5  10   1       32.28       31.76      3.23 o 
   6  10   1      440.07      401.63      7.99 o 
   7  10   1       44.27       49.85      5.20 o 
   8  10   1      649.75      588.13     14.52 o 
   9  10   1        0.36        2.60      6.28 o 
  10  10   1        1.60        3.94      7.49 o 
  11  10   1      374.53      358.38     20.12 o 
  12  10   1       21.54       37.35      8.69 o 
  13  10   1        2.73        9.08      8.88 o 
 -13  11   1      173.34      155.62     12.09 o 
 -12  11   1        6.99        2.56      7.87 o 
 -11  11   1      221.08      224.41     11.62 o 
 -10  11   1        6.13        7.95      6.46 o 
  -9  11   1       86.62       76.94      7.86 o 
  -8  11   1      150.63      143.77      9.04 o 
  -7  11   1      359.77      364.42     10.32 o 
  -6  11   1       75.67       80.52      4.77 o 
  -5  11   1        4.81        9.35      2.90 o 
  -4  11   1       95.50      104.33      4.22 o 
  -3  11   1      341.40      336.35      6.54 o 
  -2  11   1      470.72      523.55      7.52 o 
  -1  11   1      247.40      277.46      5.64 o 
   0  11   1       41.95       39.64      2.88 o 
   1  11   1      186.87      180.88      5.42 o 
   2  11   1       52.79       65.73      3.33 o 
   3  11   1        0.00        2.72      2.10 o 
   4  11   1       15.28        9.44      2.46 o 
   5  11   1       28.67       24.43      3.61 o 
   6  11   1       87.64       95.58      5.69 o 
   7  11   1      185.71      200.51      8.31 o 
   8  11   1      530.39      484.16     15.91 o 
   9  11   1      128.86      149.84     10.29 o 
  10  11   1       30.20       34.41      7.71 o 
  11  11   1      416.22      411.38     14.74 o 
  12  11   1       30.53       18.79      8.66 o 
  13  11   1       38.72       54.54     10.71 o 
 -13  12   1       74.75       60.48     10.29 o 
 -12  12   1       31.81       24.39      8.66 o 
 -11  12   1       12.99       10.36      6.87 o 
 -10  12   1        0.34       -1.05      6.74 o 
  -9  12   1       60.22       69.80      7.99 o 
  -8  12   1       10.20       17.41      6.47 o 
  -7  12   1      240.17      232.73      9.15 o 
  -6  12   1      340.03      285.33      8.87 o 
  -5  12   1       92.16       76.20      5.38 o 
  -4  12   1      463.49      454.53      8.55 o 
  -3  12   1      477.15      500.56      7.68 o 
  -2  12   1      170.83      178.90      4.78 o 
  -1  12   1      240.46      212.13      5.09 o 
   0  12   1      452.28      403.97      6.80 o 
   1  12   1       16.86       10.75      2.93 o 
   2  12   1      351.03      347.34      6.82 o 
   3  12   1        0.10        1.70      2.29 o 
   4  12   1      247.94      261.23      6.69 o 
   5  12   1       69.69       52.65      3.36 o 
   6  12   1       13.58        9.90      4.18 o 
   7  12   1      452.91      425.70     14.08 o 
   8  12   1      447.03      369.69     17.81 o 
   9  12   1       92.78      109.44      9.67 o 
  10  12   1        8.61        4.78      8.20 o 
  11  12   1       95.24      111.58     10.72 o 
  12  12   1      144.34      192.62     18.23 o 
 -12  13   1      373.84      394.16     18.00 o 
 -11  13   1       71.44       84.23      9.47 o 
 -10  13   1       14.69        5.25      7.51 o 
  -9  13   1      202.40      191.11     12.54 o 
  -8  13   1        0.26       -2.74      8.02 o 
  -7  13   1        8.45       -3.08      5.94 o 
  -6  13   1      959.54      901.44     17.52 o 
  -5  13   1       21.25       33.14      3.53 o 
  -4  13   1     1037.64     1140.18     16.67 o 
  -3  13   1      134.23      153.49      4.99 o 
  -2  13   1      653.95      648.81      8.84 o 
  -1  13   1        8.50        5.19      2.61 o 
   0  13   1       28.73       33.35      3.04 o 
   1  13   1       26.40       20.51      3.25 o 
   2  13   1      628.18      660.58     10.21 o 
   3  13   1      101.07       76.46      3.80 o 
   4  13   1        0.83       -3.07      3.07 o 
   5  13   1      312.26      332.00      8.60 o 
   6  13   1       20.95       19.15      6.12 o 
   7  13   1       76.41       51.74      8.56 o 
   8  13   1        5.16       20.63      7.58 o 
   9  13   1       47.57       23.50      8.20 o 
  10  13   1      245.74      198.14     12.68 o 
  11  13   1        7.80       12.97      7.50 o 
  12  13   1        0.87       -6.08      8.75 o 
 -12  14   1      159.63      173.71     15.50 o 
 -11  14   1       19.47       12.99      7.66 o 
 -10  14   1        7.49        8.91      7.30 o 
  -9  14   1        2.69        0.28      7.10 o 
  -8  14   1        3.42       -0.77      6.93 o 
  -7  14   1       18.06        2.33      6.58 o 
  -6  14   1        6.04        0.65      5.70 o 
  -5  14   1        4.96        1.01      3.54 o 
  -4  14   1      141.51      152.37      7.09 o 
  -3  14   1      587.28      513.93      8.75 o 
  -2  14   1     2560.49     2586.90     25.42 o 
  -1  14   1      301.09      313.29      7.42 o 
   0  14   1        0.14       -2.54      2.54 o 
   1  14   1      126.43      107.57      4.79 o 
   2  14   1       65.41       77.00      4.46 o 
   3  14   1       88.54       74.79      4.11 o 
   4  14   1       11.59        8.91      3.62 o 
   5  14   1        1.30        0.90      3.33 o 
   6  14   1        6.01        6.40      6.83 o 
   7  14   1      146.43      144.03     13.03 o 
   8  14   1     1169.30     1149.98     27.30 o 
   9  14   1        0.25        7.78      8.92 o 
  10  14   1      123.57      132.39     11.69 o 
  11  14   1       98.99       96.29     13.26 o 
 -11  15   1       54.40       56.63     10.27 o 
 -10  15   1       28.59       15.99      8.06 o 
  -9  15   1      189.91      217.28     17.02 o 
  -8  15   1       73.04       56.02      9.22 o 
  -7  15   1       32.94       33.15      7.95 o 
  -6  15   1      332.89      352.54     13.61 o 
  -5  15   1      246.68      221.33      7.02 o 
  -4  15   1      156.56      172.18      7.89 o 
  -3  15   1      774.84      723.09     13.14 o 
  -2  15   1      102.61       77.45      5.16 o 
  -1  15   1      268.77      195.31      6.57 o 
   0  15   1      150.67      150.15      6.32 o 
   1  15   1      364.13      315.74     10.02 o 
   2  15   1      149.08      158.74      6.31 o 
   3  15   1       80.16       66.62      5.02 o 
   4  15   1       50.67       70.87      5.89 o 
   5  15   1      230.62      264.47     11.08 o 
   6  15   1      239.32      246.07     11.84 o 
   7  15   1      107.04      105.13     10.24 o 
   8  15   1       99.85       86.82     10.25 o 
   9  15   1       64.34       58.73     10.18 o 
  10  15   1        0.14       -4.04      8.88 o 
  11  15   1      335.49      304.07     16.22 o 
 -11  16   1        1.91        4.06      8.99 o 
 -10  16   1        5.98       21.48      9.62 o 
  -9  16   1       19.57       26.82     10.34 o 
  -8  16   1       26.12       24.81      8.44 o 
  -7  16   1        2.07       -5.42      6.86 o 
  -6  16   1      146.25      141.02     10.11 o 
  -5  16   1       65.35       64.15      4.95 o 
  -4  16   1      116.03      111.47      6.93 o 
  -3  16   1     1129.12     1025.21     18.59 o 
  -2  16   1        7.02       10.20      4.69 o 
  -1  16   1      247.45      218.07      8.53 o 
   0  16   1      222.51      228.94      8.79 o 
   1  16   1        1.91       -4.19      4.19 o 
   2  16   1       25.41       15.15      4.67 o 
   3  16   1        1.24       -5.29      5.29 o 
   4  16   1        3.91       -4.74      4.74 o 
   5  16   1      341.16      345.72     10.62 o 
   6  16   1        1.68       -5.44      6.50 o 
   7  16   1      133.26      149.93     19.58 o 
   8  16   1      100.66      123.49     11.58 o 
   9  16   1      276.91      277.04     15.93 o 
  10  16   1      357.46      371.06     17.91 o 
 -10  17   1       61.28       72.69     10.77 o 
  -9  17   1        6.45        7.92     12.18 o 
  -8  17   1        8.18        5.38      8.69 o 
  -7  17   1       41.95       28.92     11.44 o 
  -6  17   1      314.69      302.42     13.93 o 
  -5  17   1      133.73      124.92      7.75 o 
  -4  17   1       99.20      107.66      7.31 o 
  -3  17   1      229.16      231.69      9.86 o 
  -2  17   1       13.13        3.69      5.39 o 
  -1  17   1      335.35      374.72     11.20 o 
   0  17   1      262.83      265.40     10.33 o 
   1  17   1        8.29        7.18      4.51 o 
   2  17   1       78.69       89.76      6.33 o 
   3  17   1       47.38       40.99      5.96 o 
   4  17   1        5.86       -0.91      4.64 o 
   5  17   1       27.87       23.46      5.68 o 
   6  17   1       19.28       10.17      7.17 o 
   7  17   1      118.68      145.75     12.45 o 
   8  17   1        1.32       -1.49      7.90 o 
   9  17   1       44.11       68.14     11.21 o 
  10  17   1       26.01       26.83     10.46 o 
 -10  18   1        4.05        6.98      9.69 o 
  -9  18   1      138.54      156.00     13.33 o 
  -8  18   1       85.77       85.19     10.63 o 
  -7  18   1        0.59       17.65      8.64 o 
  -6  18   1      106.28      101.19      9.78 o 
  -5  18   1        2.72       -0.76      4.81 o 
  -4  18   1       40.47       30.96      6.01 o 
  -3  18   1      729.97      704.23     16.35 o 
  -2  18   1      191.22      142.14      8.68 o 
  -1  18   1        2.85        6.16      6.16 o 
   0  18   1      411.24      395.74     11.75 o 
   1  18   1       21.44       29.69      6.15 o 
   2  18   1      199.69      224.97      9.47 o 
   3  18   1       86.05       89.99      6.64 o 
   4  18   1      182.62      175.99      8.43 o 
   5  18   1       68.00       64.26      6.95 o 
   6  18   1      423.09      448.32     17.26 o 
   7  18   1       62.26       46.54     10.70 o 
   8  18   1        0.02       -1.60     11.10 o 
   9  18   1        4.41       -7.32      9.85 o 
  -9  19   1        6.54        9.43      9.82 o 
  -8  19   1       22.71       27.98      9.47 o 
  -7  19   1        2.80       10.04      8.81 o 
  -6  19   1       14.55        3.82      9.85 o 
  -5  19   1       14.99        0.70      5.31 o 
  -4  19   1       14.86        4.00      5.87 o 
  -3  19   1        0.44       -1.52      5.91 o 
  -2  19   1      121.73       94.61      8.64 o 
  -1  19   1      239.00      202.84      9.86 o 
   0  19   1      154.99      156.59      9.99 o 
   1  19   1      216.00      215.22     10.36 o 
   2  19   1       25.87       22.90      7.56 o 
   3  19   1      106.24      101.19      7.88 o 
   4  19   1       34.06       37.38      6.53 o 
   5  19   1        8.07       10.69      7.74 o 
   6  19   1       40.24       34.29     10.47 o 
   7  19   1       29.96       25.60     15.66 o 
   8  19   1        1.00        6.75     10.03 o 
   9  19   1        0.56        1.52     10.29 o 
  -8  20   1        0.53        5.43     10.00 o 
  -7  20   1       38.74       61.57     10.83 o 
  -6  20   1       13.44       -8.17      8.17 o 
  -5  20   1        7.19       -9.06      9.06 o 
  -4  20   1        3.28        2.20      8.55 o 
  -3  20   1      116.88       98.49      9.46 o 
  -2  20   1       18.35       13.83      6.31 o 
  -1  20   1        6.69        6.14      6.87 o 
   0  20   1        6.93        1.88      6.40 o 
   1  20   1       76.11       99.31      8.75 o 
   2  20   1        1.05        2.67      5.96 o 
   3  20   1      121.67      106.46      9.60 o 
   4  20   1        1.71       -7.58      7.58 o 
   5  20   1        2.92        7.38      9.05 o 
   6  20   1       59.65       38.21     11.75 o 
   7  20   1        4.55       -7.76     10.40 o 
   8  20   1       88.83      105.24     13.51 o 
  -7  21   1        4.67        5.21     10.91 o 
  -6  21   1        1.12       -8.10     11.21 o 
  -5  21   1        1.03        2.65      8.83 o 
  -4  21   1        0.73       -5.28      8.75 o 
  -3  21   1      203.31      254.19     13.37 o 
  -2  21   1       99.56      106.42     11.26 o 
  -1  21   1        1.32       -7.23      7.23 o 
   0  21   1        5.50       17.75      7.25 o 
   1  21   1      145.44      140.85     11.62 o 
   2  21   1      185.63      166.27     12.43 o 
   3  21   1       59.89       65.89      9.19 o 
   4  21   1       18.19       17.25     10.29 o 
   5  21   1       85.88       96.81     12.63 o 
   6  21   1        8.42       12.50     11.43 o 
   7  21   1       97.20      134.22     16.01 o 
  -6  22   1       56.05       54.82     13.91 o 
  -5  22   1      686.45      785.96     26.77 o 
  -4  22   1       27.51       47.60     11.34 o 
  -3  22   1      371.50      423.42     24.06 o 
  -2  22   1      142.73      172.44     15.07 o 
  -1  22   1      121.85      139.67     13.70 o 
   0  22   1       57.01       67.02     11.57 o 
   1  22   1      216.76      219.97     16.08 o 
   2  22   1      277.56      276.75     17.84 o 
   3  22   1       46.34       35.20     13.60 o 
   4  22   1        0.21        2.55      9.66 o 
   5  22   1       25.82       16.02     10.55 o 
   6  22   1      100.74      130.28     16.17 o 
  -4  23   1       28.93       58.99     14.00 o 
  -3  23   1       52.06       58.72     13.99 o 
  -2  23   1        5.25       -5.68     10.16 o 
  -1  23   1      323.76      393.79     20.77 o 
   0  23   1       10.85        9.01     10.34 o 
   1  23   1        9.84       13.16     16.02 o 
   2  23   1       68.02       62.07     12.28 o 
   3  23   1      249.01      232.93     20.28 o 
   4  23   1        5.30        8.37     11.85 o 
  -2  24   1      109.12      102.63     16.31 o 
  -1  24   1        0.10       -9.41     10.55 o 
   0  24   1       14.58        3.32     10.68 o 
   1  24   1        0.50        3.07     10.53 o 
   2  24   1      112.72      142.86     32.22 o 
 -14   0   2       97.76      141.55     15.26 o 
 -12   0   2       67.58       51.64      6.38 o 
 -10   0   2      929.18      758.09     13.74 o 
  -8   0   2      879.26      847.36     13.71 o 
  -6   0   2     4461.24     4652.90     72.87 o 
  -4   0   2      397.99      453.89      9.14 o 
  -2   0   2      594.57      587.45      6.85 o 
   0   0   2      880.45      839.60      8.81 o 
   2   0   2     5093.94     5235.01     41.44 o 
   4   0   2      405.12      430.94      7.77 o 
   6   0   2      192.48      271.81      5.91 o 
   8   0   2      107.77       95.61      5.57 o 
  10   0   2        6.09        7.44      6.48 o 
  12   0   2        0.52        3.46      7.88 o 
  14   0   2       69.84       69.07     13.78 o 
 -15   1   2      497.00      553.96     17.60 o 
 -14   1   2        2.34       -4.98      9.36 o 
 -13   1   2        5.62       -5.23      5.23 o 
 -12   1   2       14.46       12.04      3.67 o 
 -11   1   2        0.59        5.21      3.27 o 
 -10   1   2      748.76      656.00     13.29 o 
  -9   1   2      380.81      411.68      7.44 o 
  -8   1   2       69.38       82.19      2.59 o 
  -7   1   2     1675.35     1725.62     19.96 o 
  -6   1   2     1371.15     1583.86     18.91 o 
  -5   1   2      545.00      504.90      9.98 o 
  -4   1   2     4395.50     4424.96     80.78 o 
  -3   1   2    18061.32    16621.56    149.67 o 
  -2   1   2       89.69      103.94      1.39 o 
  -1   1   2      331.65      326.06      2.57 o 
   0   1   2      882.59     1033.04      7.01 o 
   1   1   2     1573.57     1591.83     11.19 o 
   2   1   2      763.54      738.62      5.40 o 
   3   1   2      309.12      340.95      3.61 o 
   4   1   2        4.32       15.72      1.22 o 
   5   1   2       15.86       16.08      1.58 o 
   6   1   2        2.03       -0.05      1.46 o 
   7   1   2        5.30        9.98      1.87 o 
   8   1   2      953.44      987.52     12.14 o 
   9   1   2      188.92      144.78      5.64 o 
  10   1   2       27.23       14.29      5.15 o 
  11   1   2      186.65      203.74      7.53 o 
  12   1   2      117.83      107.11      7.33 o 
  13   1   2        6.68        6.69      8.00 o 
  14   1   2        0.39       -7.85      7.85 o 
 -15   2   2      634.84      753.37     20.87 o 
 -14   2   2       97.41       98.86      8.84 o 
 -13   2   2        1.19       -1.85      7.40 o 
 -12   2   2       28.80       22.03      4.46 o 
 -11   2   2       33.19       29.72      4.35 o 
 -10   2   2      168.77      169.94      5.18 o 
  -9   2   2       11.85       30.51      2.84 o 
  -8   2   2        1.18        2.13      1.36 o 
  -7   2   2     1436.50     1561.73     17.14 o 
  -6   2   2      133.38      130.31      2.93 o 
  -5   2   2     9177.10    10196.68    107.42 o 
  -4   2   2       14.22       35.76      1.39 o 
  -3   2   2     3664.63     3655.80     26.46 o 
  -2   2   2      322.56      300.15      2.69 o 
  -1   2   2     3403.81     3374.72     19.92 o 
   0   2   2      617.83      580.25      4.24 o 
   1   2   2     5616.53     5509.46     32.94 o 
   2   2   2      352.06      375.47      3.46 o 
   3   2   2      133.43      129.32      2.19 o 
   4   2   2        3.70       -0.11      1.07 o 
   5   2   2     1111.65     1150.59      9.77 o 
   6   2   2      314.34      380.13      6.71 o 
   7   2   2      102.58      122.03      3.40 o 
   8   2   2      262.46      247.99      5.95 o 
   9   2   2       47.02       64.59      3.79 o 
  10   2   2        1.57        1.07      3.58 o 
  11   2   2        2.64        0.63      4.13 o 
  12   2   2       12.59       18.20      5.24 o 
  13   2   2       16.58       12.64     14.51 o 
  14   2   2        0.35        7.85     13.94 o 
 -15   3   2      171.54      229.34     41.54 o 
 -14   3   2        0.14       -6.16      6.16 o 
 -13   3   2       12.80        6.74      5.88 o 
 -12   3   2       56.25       52.30      6.55 o 
 -11   3   2        2.16        0.63      2.82 o 
 -10   3   2       36.53       42.30      6.26 o 
  -9   3   2      164.34      143.66      3.57 o 
  -8   3   2      290.82      318.10      4.76 o 
  -7   3   2      266.04      328.35      4.59 o 
  -6   3   2       75.83      119.68      2.40 o 
  -5   3   2       69.78       47.54      1.59 o 
  -4   3   2      765.60      748.80      6.82 o 
  -3   3   2      387.76      393.01      4.08 o 
  -2   3   2      919.18      911.42      6.81 o 
  -1   3   2     2124.59     2246.26     16.01 o 
   0   3   2     7116.32     6784.19     36.79 o 
   1   3   2     3998.68     4092.01     24.37 o 
   2   3   2     2336.12     2206.91     16.34 o 
   3   3   2      843.52      863.97      7.39 o 
   4   3   2     1770.89     1965.38     14.74 o 
   5   3   2      210.53      213.38      3.48 o 
   6   3   2     1018.73     1023.88      9.66 o 
   7   3   2      338.49      286.85      4.51 o 
   8   3   2      322.84      371.01      6.55 o 
   9   3   2      484.64      464.48      8.72 o 
  10   3   2      110.42       90.84      5.49 o 
  11   3   2      422.91      382.88     11.98 o 
  12   3   2       11.40       -1.06      5.34 o 
  13   3   2        1.58        2.29      9.15 o 
  14   3   2       35.67       17.18      9.85 o 
 -14   4   2       29.31       17.69      7.77 o 
 -13   4   2       91.20      116.12      8.99 o 
 -12   4   2        0.74       -1.39      4.32 o 
 -11   4   2       93.61       76.06      5.85 o 
 -10   4   2     1061.71      993.51     17.03 o 
  -9   4   2      129.92      157.97      6.27 o 
  -8   4   2      235.64      274.75      4.93 o 
  -7   4   2       30.39       21.73      1.73 o 
  -6   4   2        0.02        1.05      1.38 o 
  -5   4   2      224.65      242.42      3.55 o 
  -4   4   2      535.34      492.41      4.81 o 
  -3   4   2     1485.14     1523.07     11.68 o 
  -2   4   2     3231.30     3335.39     21.76 o 
  -1   4   2     1334.37     1244.78      8.46 o 
   0   4   2     3673.25     3639.87     22.01 o 
   1   4   2     1386.36     1394.88     10.01 o 
   2   4   2       38.07       39.20      1.66 o 
   3   4   2       17.04       23.02      1.49 o 
   4   4   2      304.56      298.20      4.18 o 
   5   4   2      366.10      377.77      5.11 o 
   6   4   2       33.80       21.82      1.98 o 
   7   4   2     1165.49     1032.98     10.81 o 
   8   4   2     1753.57     1665.89     17.67 o 
   9   4   2      143.89      130.34      6.79 o 
  10   4   2      217.12      235.12      8.08 o 
  11   4   2       42.10       18.62      5.41 o 
  12   4   2       12.05       13.39      6.96 o 
  13   4   2      133.08      151.18     12.79 o 
  14   4   2       53.71       60.87     10.93 o 
 -14   5   2        3.90       -0.96      6.99 o 
 -13   5   2       12.52       21.76      6.85 o 
 -12   5   2        0.21       -4.65      4.65 o 
 -11   5   2       11.68       11.84      7.37 o 
 -10   5   2        0.50        8.80      2.94 o 
  -9   5   2      294.54      286.73      7.31 o 
  -8   5   2      699.61      713.25     10.05 o 
  -7   5   2      630.24      650.92      7.51 o 
  -6   5   2      631.28      655.28      6.98 o 
  -5   5   2      569.60      621.79      6.43 o 
  -4   5   2        1.84        3.16      1.22 o 
  -3   5   2      582.66      584.23      5.32 o 
  -2   5   2     1882.11     1827.58     13.75 o 
  -1   5   2      928.08      949.70      7.06 o 
   0   5   2     6541.63     6445.94     40.10 o 
   1   5   2     2375.42     2313.23     16.17 o 
   2   5   2        0.11       -0.27      1.26 o 
   3   5   2      836.40      888.88      8.10 o 
   4   5   2      226.20      205.96      3.76 o 
   5   5   2      313.43      324.59      4.96 o 
   6   5   2      185.42      216.44      4.54 o 
   7   5   2        0.01        1.69      2.07 o 
   8   5   2     2353.58     2373.62     23.70 o 
   9   5   2      654.95      629.18     11.77 o 
  10   5   2       58.61       52.96      6.26 o 
  11   5   2       34.88       35.89      8.32 o 
  12   5   2      126.19      151.79     10.27 o 
  13   5   2        0.02        6.83      8.99 o 
  14   5   2       42.14       48.78     11.54 o 
 -14   6   2       13.63       13.25      7.77 o 
 -13   6   2      181.70      183.32     17.73 o 
 -12   6   2       88.46       92.89      7.45 o 
 -11   6   2       29.12       10.90      4.58 o 
 -10   6   2      926.92      879.81     15.68 o 
  -9   6   2      539.75      537.73     10.05 o 
  -8   6   2       91.20      115.71      4.25 o 
  -7   6   2       18.87        7.22      2.00 o 
  -6   6   2      161.34      164.85      3.87 o 
  -5   6   2       55.69       83.92      2.48 o 
  -4   6   2      688.44      832.25      7.70 o 
  -3   6   2     1499.19     1584.47     12.28 o 
  -2   6   2       25.94       29.08      1.53 o 
  -1   6   2     1402.89     1440.51     11.33 o 
   0   6   2     1656.47     1839.80     13.15 o 
   1   6   2       85.82       76.17      2.41 o 
   2   6   2      220.56      230.67      4.70 o 
   3   6   2      260.74      347.70      4.87 o 
   4   6   2       48.99       42.87      2.83 o 
   5   6   2      320.83      361.01      6.00 o 
   6   6   2      449.20      405.87      6.56 o 
   7   6   2     1085.57      997.54     11.16 o 
   8   6   2      346.96      322.51      8.51 o 
   9   6   2        3.18        3.32      4.16 o 
  10   6   2        3.05        7.06      4.48 o 
  11   6   2       27.36       30.51      6.53 o 
  12   6   2        2.29       -2.99      6.02 o 
  13   6   2      130.69      150.64     11.17 o 
 -14   7   2       57.50       55.15      9.17 o 
 -13   7   2        6.11       -1.32      6.93 o 
 -12   7   2       10.14        5.45      5.59 o 
 -11   7   2       28.05       14.66      5.98 o 
 -10   7   2      214.34      239.87     11.85 o 
  -9   7   2      158.25      186.61      8.17 o 
  -8   7   2      799.78      706.09     11.13 o 
  -7   7   2      475.70      472.58      7.65 o 
  -6   7   2      913.33      858.78      8.82 o 
  -5   7   2       54.69       58.83      2.25 o 
  -4   7   2        0.10        4.68      1.50 o 
  -3   7   2     3158.92     3254.76     24.41 o 
  -2   7   2     5125.60     5576.32     41.66 o 
  -1   7   2      199.18      215.02      3.77 o 
   0   7   2      128.43      183.70      3.57 o 
   1   7   2      429.79      413.67      5.29 o 
   2   7   2      393.48      421.47      5.64 o 
   3   7   2        3.84       -1.42      1.42 o 
   4   7   2      712.52      633.22      7.41 o 
   5   7   2       79.67      104.54      3.64 o 
   6   7   2      599.02      645.09      8.88 o 
   7   7   2      252.75      207.28      5.36 o 
   8   7   2      573.96      520.35     13.12 o 
   9   7   2        8.35        5.97      4.20 o 
  10   7   2       18.54       17.95      5.80 o 
  11   7   2      238.38      241.86     13.25 o 
  12   7   2       75.11      105.94      9.71 o 
  13   7   2        0.07        6.33     11.20 o 
 -14   8   2        0.76        4.23      7.76 o 
 -13   8   2        3.33        5.40      7.92 o 
 -12   8   2      212.93      227.34     17.44 o 
 -11   8   2       32.93       40.90      5.63 o 
 -10   8   2       50.25       39.01      4.24 o 
  -9   8   2      656.54      629.15     12.60 o 
  -8   8   2      286.00      338.20      6.27 o 
  -7   8   2      344.35      353.46      7.11 o 
  -6   8   2     2267.28     2358.11     20.58 o 
  -5   8   2      172.53      156.39      3.90 o 
  -4   8   2      812.23      840.16      8.87 o 
  -3   8   2       60.32       64.09      2.54 o 
  -2   8   2      486.37      427.61      5.63 o 
  -1   8   2     1254.82     1357.95     13.57 o 
   0   8   2        4.76        1.61      1.66 o 
   1   8   2      972.33     1101.35     10.65 o 
   2   8   2      354.32      415.18      5.66 o 
   3   8   2       61.65       83.40      2.68 o 
   4   8   2      312.61      350.15      5.33 o 
   5   8   2      239.19      245.15      5.56 o 
   6   8   2      158.08      173.08      5.09 o 
   7   8   2      200.26      192.12      6.03 o 
   8   8   2        0.62        2.56      4.40 o 
   9   8   2      473.61      473.32     12.28 o 
  10   8   2       19.58       22.75      5.97 o 
  11   8   2       26.03       31.97      6.97 o 
  12   8   2       33.18       56.27      8.04 o 
  13   8   2       24.00       15.76      8.50 o 
 -14   9   2        0.08       -1.51     13.33 o 
 -13   9   2       69.65       93.36      9.41 o 
 -12   9   2       77.28      103.80      9.21 o 
 -11   9   2        2.63        7.67      5.28 o 
 -10   9   2        8.28        8.80      4.67 o 
  -9   9   2       11.96        7.65      4.11 o 
  -8   9   2        0.98        1.23      3.32 o 
  -7   9   2       39.08       35.34      3.06 o 
  -6   9   2      120.44      126.42      4.37 o 
  -5   9   2      103.05      111.68      3.85 o 
  -4   9   2       66.91       62.54      2.48 o 
  -3   9   2      548.93      569.47      7.52 o 
  -2   9   2     2362.84     2440.88     19.82 o 
  -1   9   2       48.36       52.36      2.51 o 
   0   9   2      214.21      221.34      5.57 o 
   1   9   2      610.75      727.73      8.70 o 
   2   9   2      480.38      456.88      6.23 o 
   3   9   2      978.92     1062.04     10.24 o 
   4   9   2      850.81      870.35      9.82 o 
   5   9   2      165.24      178.01      5.22 o 
   6   9   2      681.53      630.98      9.95 o 
   7   9   2       78.54       69.51      6.10 o 
   8   9   2        3.37        5.51      4.62 o 
   9   9   2      228.22      242.99     10.84 o 
  10   9   2      671.93      624.64     16.67 o 
  11   9   2       27.72       39.70      7.26 o 
  12   9   2      114.82      112.74     10.73 o 
  13   9   2        9.14        4.88      8.03 o 
 -13  10   2      103.93      107.45     11.93 o 
 -12  10   2        3.15        9.72      7.27 o 
 -11  10   2      233.70      240.36     16.95 o 
 -10  10   2      296.98      267.94     12.85 o 
  -9  10   2       71.74       74.86      6.72 o 
  -8  10   2       14.04       22.78      6.07 o 
  -7  10   2        7.58       -3.38      3.38 o 
  -6  10   2      311.86      279.60      6.91 o 
  -5  10   2        2.32        8.60      3.62 o 
  -4  10   2      474.74      481.49      7.22 o 
  -3  10   2      124.09      137.32      3.25 o 
  -2  10   2      475.01      451.29      6.45 o 
  -1  10   2       73.59       60.88      2.73 o 
   0  10   2       51.43       58.73      3.30 o 
   1  10   2      283.54      309.91      6.25 o 
   2  10   2       11.89        7.64      2.19 o 
   3  10   2        9.77       22.24      2.27 o 
   4  10   2        0.09       -0.63      2.19 o 
   5  10   2      460.50      484.06      8.90 o 
   6  10   2      231.10      190.88      6.41 o 
   7  10   2      783.31      737.32     15.00 o 
   8  10   2       90.05       93.95      8.44 o 
   9  10   2       44.51       48.37      7.62 o 
  10  10   2      127.78      140.57      9.67 o 
  11  10   2      201.51      225.23     11.44 o 
  12  10   2       38.22       54.83     14.79 o 
  13  10   2       21.03       20.88      8.88 o 
 -13  11   2      192.48      188.41     12.63 o 
 -12  11   2       26.48       27.44      7.55 o 
 -11  11   2       19.78        4.11      5.95 o 
 -10  11   2       60.75       74.10      8.96 o 
  -9  11   2       73.02       71.45      7.92 o 
  -8  11   2      129.47      117.94      7.26 o 
  -7  11   2     1403.21     1338.45     20.99 o 
  -6  11   2        0.25       -1.58      3.60 o 
  -5  11   2       49.88       46.94      3.63 o 
  -4  11   2        0.76        1.41      2.01 o 
  -3  11   2      858.00      896.54     10.46 o 
  -2  11   2      264.08      267.54      5.20 o 
  -1  11   2        3.54        4.38      2.18 o 
   0  11   2       69.63       57.52      3.27 o 
   1  11   2       24.58       26.58      3.09 o 
   2  11   2      391.05      362.08      6.53 o 
   3  11   2        0.37       -2.06      2.06 o 
   4  11   2        3.37       -0.18      2.98 o 
   5  11   2      103.54       96.56      3.90 o 
   6  11   2      395.12      395.21      9.14 o 
   7  11   2        5.97       13.31      5.32 o 
   8  11   2      411.11      439.17     17.56 o 
   9  11   2       17.22       34.63      8.99 o 
  10  11   2       14.47       22.44      7.16 o 
  11  11   2      207.60      199.19     11.55 o 
  12  11   2      104.07       93.07      9.50 o 
 -13  12   2        1.61        6.53      8.20 o 
 -12  12   2        0.85       -2.11      7.61 o 
 -11  12   2       29.52       24.82      7.01 o 
 -10  12   2        6.27        1.84      6.37 o 
  -9  12   2       56.22       53.76      7.85 o 
  -8  12   2       45.45       47.33      6.92 o 
  -7  12   2      380.53      378.36     11.12 o 
  -6  12   2      944.13      965.86     16.04 o 
  -5  12   2        3.93       -2.92      3.53 o 
  -4  12   2      481.72      456.82      9.08 o 
  -3  12   2        0.09       -2.17      2.17 o 
  -2  12   2      535.63      557.92      7.58 o 
  -1  12   2      397.75      369.03      6.52 o 
   0  12   2       47.68       50.85      3.33 o 
   1  12   2     1245.26     1126.16     15.43 o 
   2  12   2      290.31      342.08      7.46 o 
   3  12   2       18.11       15.88      2.51 o 
   4  12   2      335.68      367.89      7.29 o 
   5  12   2      507.12      511.99      8.62 o 
   6  12   2      589.53      615.20     12.24 o 
   7  12   2      260.51      258.84     11.31 o 
   8  12   2        2.87       -5.51      6.74 o 
   9  12   2       14.82       18.95      7.90 o 
  10  12   2      271.07      276.96     13.02 o 
  11  12   2      211.33      198.28     12.12 o 
  12  12   2       74.85       78.47     10.66 o 
 -12  13   2      187.29      174.74     13.97 o 
 -11  13   2        9.92       -4.40      9.18 o 
 -10  13   2       54.49       57.45     10.03 o 
  -9  13   2       15.53       17.50      7.03 o 
  -8  13   2        7.99        7.87      6.36 o 
  -7  13   2       19.13       11.64      5.45 o 
  -6  13   2      316.92      295.82     11.09 o 
  -5  13   2        3.60        6.38      2.72 o 
  -4  13   2        0.16       -0.69      3.28 o 
  -3  13   2      408.11      438.49      9.68 o 
  -2  13   2       18.36        8.76      2.58 o 
  -1  13   2        1.54       -2.61      2.61 o 
   0  13   2      207.41      190.91      5.36 o 
   1  13   2       37.82       38.53      3.65 o 
   2  13   2       73.94       55.20      4.20 o 
   3  13   2      254.90      279.49      6.44 o 
   4  13   2       82.13      103.95      4.82 o 
   5  13   2     1085.36     1123.17     14.79 o 
   6  13   2        0.30       13.71      6.01 o 
   7  13   2      522.12      534.11     15.94 o 
   8  13   2      281.15      257.18     13.42 o 
   9  13   2      144.65      133.47     11.26 o 
  10  13   2       43.37       40.39     10.22 o 
  11  13   2        0.41       -4.78      7.67 o 
  12  13   2      103.11      115.14     12.58 o 
 -12  14   2      109.75      109.61     17.34 o 
 -11  14   2       58.47       49.66      8.77 o 
 -10  14   2        3.37       -0.71      7.24 o 
  -9  14   2      280.09      273.41     13.70 o 
  -8  14   2       42.36       45.16      8.27 o 
  -7  14   2       25.81       13.50      9.12 o 
  -6  14   2       14.26        8.58      6.06 o 
  -5  14   2       23.69       11.13      2.97 o 
  -4  14   2       73.05       80.44      5.66 o 
  -3  14   2       15.36       34.97      3.30 o 
  -2  14   2       41.31       35.29      3.44 o 
  -1  14   2      401.10      473.62      7.95 o 
   0  14   2        3.71        0.43      3.07 o 
   1  14   2      264.06      271.65      7.43 o 
   2  14   2       60.88       59.98      4.29 o 
   3  14   2       54.18       44.48      3.72 o 
   4  14   2       12.33       13.92      3.61 o 
   5  14   2      496.58      446.29      9.68 o 
   6  14   2      106.29       97.82      8.89 o 
   7  14   2       50.88       71.43      8.08 o 
   8  14   2      101.21       95.93     10.62 o 
   9  14   2       23.83       31.63      8.88 o 
  10  14   2        4.88       -3.68      8.80 o 
  11  14   2        2.85       -4.45      8.26 o 
 -11  15   2       22.46       27.86      8.80 o 
 -10  15   2        0.83        2.23      8.17 o 
  -9  15   2        6.42       12.34     10.03 o 
  -8  15   2      291.01      304.85     14.93 o 
  -7  15   2       54.16       55.24      8.83 o 
  -6  15   2      127.24      114.91     10.60 o 
  -5  15   2      162.68      166.98      8.79 o 
  -4  15   2       90.95       75.05      5.19 o 
  -3  15   2      172.84      149.07      6.45 o 
  -2  15   2      639.35      562.24     10.81 o 
  -1  15   2      709.32      709.89     11.68 o 
   0  15   2     1243.60     1249.37     17.04 o 
   1  15   2       30.41       21.48      4.42 o 
   2  15   2      566.38      555.73     11.79 o 
   3  15   2       20.38       10.16      4.65 o 
   4  15   2        8.54       10.62      4.52 o 
   5  15   2        6.81        6.74      3.95 o 
   6  15   2        1.77       -2.85      5.89 o 
   7  15   2        3.78       -4.18      7.20 o 
   8  15   2      215.49      254.32     14.79 o 
   9  15   2        0.01        5.20      8.36 o 
  10  15   2       12.82        2.31      9.04 o 
  11  15   2       25.56       24.50      9.10 o 
 -11  16   2       18.74       22.40      9.49 o 
 -10  16   2       17.17       10.47      8.87 o 
  -9  16   2        2.29       -1.95      8.22 o 
  -8  16   2       40.11       18.14      9.42 o 
  -7  16   2        1.57        0.65      7.40 o 
  -6  16   2      421.14      361.55     14.41 o 
  -5  16   2      375.15      375.14     10.66 o 
  -4  16   2      118.96       93.25      6.75 o 
  -3  16   2      485.20      470.25     12.53 o 
  -2  16   2        0.18        1.67      4.57 o 
  -1  16   2      129.11      148.91      7.54 o 
   0  16   2        4.41        0.26      4.08 o 
   1  16   2      787.36      697.49     13.43 o 
   2  16   2      508.74      537.52     12.18 o 
   3  16   2       11.55        2.71      4.45 o 
   4  16   2       47.12       33.70      5.20 o 
   5  16   2        9.62        9.87      4.62 o 
   6  16   2      489.78      492.25     16.43 o 
   7  16   2      552.65      543.30     19.49 o 
   8  16   2        0.19        8.76      8.73 o 
   9  16   2        0.05        1.00      8.28 o 
  10  16   2       35.25       52.31     10.43 o 
 -10  17   2        0.15       -8.27      8.27 o 
  -9  17   2        3.86       -5.04      8.47 o 
  -8  17   2      145.46      145.60     12.69 o 
  -7  17   2       61.91       77.32     10.40 o 
  -6  17   2       35.34       30.02      7.85 o 
  -5  17   2       37.59       36.00      5.62 o 
  -4  17   2       16.97       27.91      5.56 o 
  -3  17   2      364.79      389.47     11.97 o 
  -2  17   2      110.45       85.21      7.66 o 
  -1  17   2        0.05       -2.46      4.47 o 
   0  17   2      265.82      261.34     10.46 o 
   1  17   2       77.98       54.50      6.09 o 
   2  17   2      466.02      459.24     11.60 o 
   3  17   2      504.44      536.16     12.33 o 
   4  17   2        9.79        3.86      4.55 o 
   5  17   2       84.83       56.77      6.52 o 
   6  17   2        0.50       10.54      7.53 o 
   7  17   2      130.56      131.59     12.15 o 
   8  17   2      141.93      152.97     14.36 o 
   9  17   2      113.73      109.98     12.77 o 
  10  17   2       15.22       -3.65      9.53 o 
 -10  18   2       61.00       71.09     11.44 o 
  -9  18   2      132.73      130.00     13.06 o 
  -8  18   2       52.00       64.33     11.03 o 
  -7  18   2       15.05       20.23      9.24 o 
  -6  18   2       47.91       53.00      8.27 o 
  -5  18   2        4.59        2.21      5.58 o 
  -4  18   2      182.73      187.89      9.10 o 
  -3  18   2       40.99       34.97      8.76 o 
  -2  18   2      260.12      230.07     10.70 o 
  -1  18   2       45.75       59.54      7.30 o 
   0  18   2      144.26      161.94      9.03 o 
   1  18   2      389.20      398.06     14.05 o 
   2  18   2       30.54       26.74      6.26 o 
   3  18   2      321.86      333.15     10.50 o 
   4  18   2      135.73      146.38      8.18 o 
   5  18   2        0.02       -1.37      6.15 o 
   6  18   2      644.89      659.66     20.38 o 
   7  18   2       49.73       61.25     10.54 o 
   8  18   2        6.05       13.02      8.70 o 
   9  18   2       11.91        4.65     10.04 o 
  -9  19   2       43.00       38.33     10.19 o 
  -8  19   2        1.40       -2.10     14.68 o 
  -7  19   2       72.83      100.75     12.08 o 
  -6  19   2       59.17       66.77     10.77 o 
  -5  19   2      135.69      131.67     13.59 o 
  -4  19   2        5.05       -5.73      5.73 o 
  -3  19   2      143.18      126.29     12.61 o 
  -2  19   2      190.39      208.03     10.95 o 
  -1  19   2        9.52       11.60      6.38 o 
   0  19   2        9.03       15.14      7.37 o 
   1  19   2        0.28        6.17      6.05 o 
   2  19   2        7.86       14.07      6.12 o 
   3  19   2        2.97       -5.80      5.80 o 
   4  19   2        1.16        5.16      7.76 o 
   5  19   2        2.85       23.58      8.18 o 
   6  19   2      303.25      304.69     23.07 o 
   7  19   2       32.26       29.48     10.34 o 
   8  19   2        9.11       12.27      9.82 o 
  -8  20   2        5.30       -0.24      9.49 o 
  -7  20   2       89.32       90.50     11.83 o 
  -6  20   2        0.50       -5.85      9.27 o 
  -5  20   2        7.95       -6.06      8.28 o 
  -4  20   2        5.10      -11.69     11.69 o 
  -3  20   2      289.13      291.16     16.02 o 
  -2  20   2       20.31       21.60      6.98 o 
  -1  20   2        5.99        3.78      7.51 o 
   0  20   2        4.85        8.08      6.80 o 
   1  20   2        2.77       -5.01      6.25 o 
   2  20   2        2.55        8.12      6.96 o 
   3  20   2        0.25       -1.51      8.28 o 
   4  20   2        3.25       15.01      9.20 o 
   5  20   2       41.28       37.43     10.39 o 
   6  20   2       14.82       10.32     16.75 o 
   7  20   2       93.61       89.34     14.09 o 
  -7  21   2        2.77       -7.19     10.12 o 
  -6  21   2       21.21       26.64     12.71 o 
  -5  21   2        4.02        0.41      9.47 o 
  -4  21   2       87.78      118.38     12.71 o 
  -3  21   2        0.09        0.17      9.94 o 
  -2  21   2      102.04       92.30     10.59 o 
  -1  21   2        2.08       -5.65      7.64 o 
   0  21   2       81.63      145.39     11.59 o 
   1  21   2        7.64        7.76      8.05 o 
   2  21   2      139.20      137.53     11.42 o 
   3  21   2       11.60        9.09     11.19 o 
   4  21   2       75.40       59.89     11.55 o 
   5  21   2       56.39       68.63     11.98 o 
   6  21   2       34.44       33.07     12.42 o 
   7  21   2        0.01      -21.62     21.62 o 
  -6  22   2      191.19      242.00     19.56 o 
  -5  22   2       22.01       39.56     11.50 o 
  -4  22   2      115.27      114.46     13.70 o 
  -3  22   2       59.90       37.68     12.70 o 
  -2  22   2       50.36       63.71     12.21 o 
  -1  22   2       10.76       14.68      9.75 o 
   0  22   2       18.13        9.24      9.86 o 
   1  22   2        7.37        2.57     10.06 o 
   2  22   2      135.23      117.16     13.14 o 
   3  22   2        6.98       26.63     11.90 o 
   4  22   2        3.30       20.92     18.72 o 
   5  22   2      121.93      166.96     17.37 o 
  -4  23   2      892.26      989.68     36.22 o 
  -3  23   2       12.73       13.40     13.03 o 
  -2  23   2       13.70       10.67     10.33 o 
  -1  23   2        0.02       -9.79     10.27 o 
   0  23   2       29.17        4.33     14.13 o 
   1  23   2        4.34       10.76     15.97 o 
   2  23   2        3.77        3.58     11.58 o 
   3  23   2       11.46        4.36     12.04 o 
   4  23   2      245.27      269.27     27.66 o 
  -2  24   2       49.72      104.71     29.25 o 
  -1  24   2      150.57      168.13     16.14 o 
   0  24   2        4.87       14.26     10.96 o 
   1  24   2        3.10        1.69     10.52 o 
 -15   0   3      180.26      209.76     50.87 o 
 -13   0   3       15.84       24.72      5.37 o 
 -11   0   3      363.48      277.03      8.95 o 
  -9   0   3      118.29      169.68      6.02 o 
  -7   0   3       24.52       44.93     13.99 o 
  -5   0   3     6688.89     6935.62    133.57 o 
  -3   0   3      128.16      118.09      2.61 o 
  -1   0   3     5689.72     5309.10     41.68 o 
   1   0   3     8476.61     8319.54     62.15 o 
   3   0   3     1972.64     1780.87     16.68 o 
   5   0   3      527.43      585.08      8.73 o 
   7   0   3      931.65      825.75     10.99 o 
   9   0   3       12.54       11.86      4.95 o 
  11   0   3      462.99      438.10     17.93 o 
  13   0   3        2.13       13.31     12.70 o 
 -15   1   3      317.87      368.22     15.42 o 
 -14   1   3       16.15       22.99      9.61 o 
 -13   1   3       45.04       38.83      4.44 o 
 -12   1   3        0.34        2.95      3.11 o 
 -11   1   3      185.95      156.79      5.24 o 
 -10   1   3      399.08      327.31      6.94 o 
  -9   1   3       93.14      127.54      3.97 o 
  -8   1   3       16.83       15.54      4.47 o 
  -7   1   3     3064.01     3105.75     35.48 o 
  -6   1   3      240.84      252.93      6.91 o 
  -5   1   3     3033.48     3252.69     36.59 o 
  -4   1   3     2316.12     2218.69     20.60 o 
  -3   1   3     2987.51     2947.86     21.58 o 
  -2   1   3    18263.87    17576.11    134.29 o 
  -1   1   3      869.25      796.40      5.09 o 
   0   1   3      416.73      409.55      3.45 o 
   1   1   3      643.48      686.95      4.73 o 
   2   1   3      210.34      199.18      2.70 o 
   3   1   3        8.91        8.01      1.13 o 
   4   1   3       15.60        7.93      1.30 o 
   5   1   3       99.61       95.13      2.44 o 
   6   1   3      154.68      149.48      3.55 o 
   7   1   3        2.38        2.04      2.00 o 
   8   1   3      994.69      955.88     11.23 o 
   9   1   3      180.14      160.28      5.62 o 
  10   1   3        0.27       -3.24      3.45 o 
  11   1   3       18.66        9.91      5.33 o 
  12   1   3      175.06      195.14      9.54 o 
  13   1   3       88.05       91.23     12.04 o 
  14   1   3        0.51       -3.89      9.19 o 
 -15   2   3      165.33      220.58     13.64 o 
 -14   2   3      424.03      497.02     17.68 o 
 -13   2   3       24.55       24.98     10.73 o 
 -12   2   3      302.60      282.49      7.31 o 
 -11   2   3       38.32       40.48      3.17 o 
 -10   2   3      361.77      361.06      7.85 o 
  -9   2   3       51.54       36.19      3.00 o 
  -8   2   3       18.81       31.74      3.12 o 
  -7   2   3       93.48      125.97      7.24 o 
  -6   2   3     3024.64     3217.31     32.68 o 
  -5   2   3      131.47      147.55      2.55 o 
  -4   2   3       27.28       26.58      1.15 o 
  -3   2   3        3.17        2.48      0.90 o 
  -2   2   3      991.15     1063.84      7.39 o 
  -1   2   3     9801.34     9274.89     49.90 o 
   0   2   3    11502.99    11022.58     68.64 o 
   1   2   3      246.40      273.19      3.33 o 
   2   2   3     5932.86     5571.15     34.82 o 
   3   2   3       16.74       14.82      1.30 o 
   4   2   3       69.00       98.74      2.50 o 
   5   2   3     2261.88     2420.38     18.61 o 
   6   2   3       40.82       68.14      2.65 o 
   7   2   3      258.25      261.71      4.90 o 
   8   2   3      121.07      130.78      4.63 o 
   9   2   3       16.07       21.72      5.04 o 
  10   2   3       45.49       61.58      4.65 o 
  11   2   3       82.48      106.01      7.54 o 
  12   2   3      176.75      229.50     12.70 o 
  13   2   3       10.88       20.50      9.50 o 
  14   2   3        0.54        5.44      9.25 o 
 -15   3   3       34.36       14.47      6.59 o 
 -14   3   3       54.29       75.95     15.54 o 
 -13   3   3       27.61       38.09      8.13 o 
 -12   3   3      222.73      199.48     14.39 o 
 -11   3   3        8.70        1.68      2.58 o 
 -10   3   3       30.47       11.37      3.57 o 
  -9   3   3      601.61      547.11      8.35 o 
  -8   3   3       40.73       50.98      3.55 o 
  -7   3   3      127.74      107.20      4.47 o 
  -6   3   3      187.55      271.70      4.47 o 
  -5   3   3      314.51      353.74      4.40 o 
  -4   3   3       28.74       37.99      1.39 o 
  -3   3   3      857.49      922.13      7.55 o 
  -2   3   3     5577.54     5577.58     36.36 o 
  -1   3   3     2537.50     2364.07     14.06 o 
   0   3   3     6988.55     6708.73     38.35 o 
   1   3   3     8934.27     8866.64     54.18 o 
   2   3   3      593.31      602.58      5.79 o 
   3   3   3      176.53      227.11      3.58 o 
   4   3   3     2765.21     3098.28     22.71 o 
   5   3   3      335.21      391.13      5.19 o 
   6   3   3      139.38      147.38      3.94 o 
   7   3   3       39.25       41.26      2.76 o 
   8   3   3     2325.42     2225.15     22.65 o 
   9   3   3        7.44       -4.33      4.33 o 
  10   3   3       20.77       34.49      5.72 o 
  11   3   3        0.05        2.62      4.93 o 
  12   3   3       80.62       90.89      7.87 o 
  13   3   3       30.40       64.86     11.42 o 
  14   3   3       98.36       75.76     13.12 o 
 -15   4   3       23.41        8.48     25.86 o 
 -14   4   3      632.56      696.08     27.67 o 
 -13   4   3      279.34      309.92     13.10 o 
 -12   4   3        0.70       -0.03      4.45 o 
 -11   4   3        5.07        5.58      3.58 o 
 -10   4   3       64.28       62.09      3.57 o 
  -9   4   3      208.52      187.08      5.08 o 
  -8   4   3      200.14      198.15      4.10 o 
  -7   4   3        3.53        1.81      1.34 o 
  -6   4   3        0.43        1.21      1.50 o 
  -5   4   3       56.09       45.99      1.77 o 
  -4   4   3     1566.88     1546.81     12.02 o 
  -3   4   3      104.67       85.62      1.96 o 
  -2   4   3     6615.32     6393.25     41.83 o 
  -1   4   3    10170.68     9506.35     55.05 o 
   0   4   3       68.36       72.11      1.79 o 
   1   4   3      788.39      775.10      6.58 o 
   2   4   3        5.89        5.93      1.42 o 
   3   4   3      168.84      150.42      3.19 o 
   4   4   3     1080.85     1026.66      9.85 o 
   5   4   3     2749.85     2819.69     24.03 o 
   6   4   3       22.89       21.69      2.41 o 
   7   4   3      553.74      488.19      7.31 o 
   8   4   3      220.49      177.39      6.33 o 
   9   4   3       12.87       15.18      4.43 o 
  10   4   3      205.44      172.54      8.72 o 
  11   4   3       40.41       55.96      6.74 o 
  12   4   3       81.86      100.72      7.53 o 
  13   4   3       15.61        7.28      7.76 o 
 -14   5   3       34.23       43.98     12.66 o 
 -13   5   3        0.87        4.56      5.72 o 
 -12   5   3       11.54       11.15      4.53 o 
 -11   5   3       70.25       60.77      4.55 o 
 -10   5   3      213.98      191.86      6.39 o 
  -9   5   3       37.00       41.45      4.30 o 
  -8   5   3      186.18      181.82      4.65 o 
  -7   5   3      308.13      286.15      5.45 o 
  -6   5   3      296.62      300.99      4.56 o 
  -5   5   3      243.12      225.50      3.56 o 
  -4   5   3       50.64       29.12      1.59 o 
  -3   5   3        9.74       10.18      1.20 o 
  -2   5   3     1823.39     1927.73     13.57 o 
  -1   5   3      402.22      457.76      4.83 o 
   0   5   3      440.34      475.10      4.60 o 
   1   5   3     1799.78     1853.34     19.38 o 
   2   5   3     1710.29     1716.61     14.22 o 
   3   5   3       11.18       12.47      1.49 o 
   4   5   3        0.31        0.10      1.54 o 
   5   5   3      173.30      162.01      4.10 o 
   6   5   3       43.81       33.69      2.72 o 
   7   5   3       16.24       22.52      3.25 o 
   8   5   3        3.14       -2.07      3.82 o 
   9   5   3      987.03      964.36     17.13 o 
  10   5   3       21.02       23.12      5.85 o 
  11   5   3        7.63        6.63      5.87 o 
  12   5   3       54.24       62.83     11.03 o 
  13   5   3        1.68       -0.01      9.24 o 
 -14   6   3       40.67       40.96      9.23 o 
 -13   6   3       59.50       71.73      7.86 o 
 -12   6   3        0.57        5.38      4.88 o 
 -11   6   3        0.01        5.06      3.88 o 
 -10   6   3       22.40       29.94      3.74 o 
  -9   6   3      166.21      130.75      5.12 o 
  -8   6   3      410.59      386.91      8.75 o 
  -7   6   3       72.47       55.07      2.58 o 
  -6   6   3      127.62      149.40      4.22 o 
  -5   6   3       70.55       83.07      2.96 o 
  -4   6   3     1283.82     1298.46     11.86 o 
  -3   6   3      422.70      463.03      4.84 o 
  -2   6   3      651.86      655.19      6.24 o 
  -1   6   3     1155.11     1253.57     10.35 o 
   0   6   3     1202.93     1260.62     10.16 o 
   1   6   3        0.08       -1.27      1.27 o 
   2   6   3     5624.59     5882.66     41.09 o 
   3   6   3      502.38      526.67      5.84 o 
   4   6   3      125.72      129.17      3.31 o 
   5   6   3        0.74       -0.75      2.18 o 
   6   6   3      329.25      365.75      6.97 o 
   7   6   3      442.93      454.41      7.52 o 
   8   6   3      408.29      444.52     11.31 o 
   9   6   3      102.63      115.58      6.69 o 
  10   6   3       16.89       28.50      6.44 o 
  11   6   3      226.88      252.41     11.33 o 
  12   6   3       71.81       89.20     12.86 o 
  13   6   3       40.84       34.96     14.07 o 
 -14   7   3       73.11       58.85      9.17 o 
 -13   7   3       24.15       27.06      7.52 o 
 -12   7   3      162.70      151.92     10.77 o 
 -11   7   3      140.42      130.95      7.37 o 
 -10   7   3      143.85      145.75      6.32 o 
  -9   7   3      109.70       89.89      4.83 o 
  -8   7   3       40.43       36.70      3.46 o 
  -7   7   3      469.85      504.25      8.12 o 
  -6   7   3     1037.85     1172.55     11.07 o 
  -5   7   3      109.75       95.64      2.72 o 
  -4   7   3      366.86      383.67      5.04 o 
  -3   7   3     3201.46     3304.14     24.86 o 
  -2   7   3      162.81      221.29      3.40 o 
  -1   7   3       36.77       58.09      2.65 o 
   0   7   3      433.76      454.53      5.72 o 
   1   7   3      173.31      189.70      3.93 o 
   2   7   3      313.02      355.10      4.98 o 
   3   7   3        2.06       -0.48      1.18 o 
   4   7   3        0.01        4.66      1.86 o 
   5   7   3      130.23      143.70      4.26 o 
   6   7   3       94.97       99.19      4.02 o 
   7   7   3      944.79      836.88     11.20 o 
   8   7   3      382.86      343.45     10.38 o 
   9   7   3       24.46       26.49      5.91 o 
  10   7   3       70.18       82.09      9.10 o 
  11   7   3      106.67      112.30      8.54 o 
  12   7   3        2.30       -3.40      6.65 o 
  13   7   3        0.01        0.93      7.90 o 
 -14   8   3      123.71      111.43     13.08 o 
 -13   8   3      125.52      134.92     10.81 o 
 -12   8   3       55.89       51.05      7.38 o 
 -11   8   3      138.75       97.88      7.75 o 
 -10   8   3       11.25        9.89      4.46 o 
  -9   8   3     2182.87     2087.64     37.95 o 
  -8   8   3      643.08      647.58     11.76 o 
  -7   8   3     1348.15     1344.58     14.30 o 
  -6   8   3      615.11      625.33      7.74 o 
  -5   8   3       13.90       21.27      2.25 o 
  -4   8   3      194.41      178.50      4.09 o 
  -3   8   3      869.70      870.54      9.36 o 
  -2   8   3     2186.93     2247.10     18.23 o 
  -1   8   3     1269.52     1350.52     12.39 o 
   0   8   3      135.38      158.79      3.95 o 
   1   8   3       11.57        3.68      1.74 o 
   2   8   3      243.65      292.75      4.75 o 
   3   8   3     1777.15     1873.91     15.66 o 
   4   8   3     1449.67     1418.27     13.35 o 
   5   8   3       47.88       37.96      2.09 o 
   6   8   3      331.05      304.86      8.72 o 
   7   8   3       22.90       31.43      4.64 o 
   8   8   3      214.50      226.19     10.50 o 
   9   8   3       31.65       30.34      6.31 o 
  10   8   3      108.22       88.72     12.18 o 
  11   8   3      201.18      174.95     11.46 o 
  12   8   3       20.23       22.60      7.31 o 
  13   8   3        6.08       10.88      8.91 o 
 -14   9   3       15.44       20.01      8.46 o 
 -13   9   3        1.16       -8.28     11.14 o 
 -12   9   3        2.61       -1.95      6.29 o 
 -11   9   3       12.18       24.36      7.46 o 
 -10   9   3        8.84        5.26      3.88 o 
  -9   9   3        9.23       24.19      4.09 o 
  -8   9   3        0.69        0.95      3.82 o 
  -7   9   3      248.06      256.52      5.87 o 
  -6   9   3      961.38     1083.81     12.21 o 
  -5   9   3       85.89       77.73      3.35 o 
  -4   9   3      115.04      105.83      2.97 o 
  -3   9   3      366.12      434.58      6.54 o 
  -2   9   3      756.85      868.36      8.55 o 
  -1   9   3      751.32      795.34      8.80 o 
   0   9   3       64.36       48.32      2.76 o 
   1   9   3       37.74       25.81      2.20 o 
   2   9   3      186.18      146.48      4.20 o 
   3   9   3        0.10       -1.88      1.88 o 
   4   9   3      281.31      268.15      5.87 o 
   5   9   3      569.52      607.94      8.55 o 
   6   9   3     1107.44     1256.85     16.38 o 
   7   9   3     1547.36     1531.93     23.56 o 
   8   9   3        6.07       -4.51      7.10 o 
   9   9   3      134.28      142.69      9.30 o 
  10   9   3       44.34       44.17      7.46 o 
  11   9   3        1.07       -1.84      7.67 o 
  12   9   3       26.29       19.89      7.26 o 
  13   9   3       11.32        3.51     10.16 o 
 -13  10   3        9.62       23.80      7.60 o 
 -12  10   3        3.36        3.71      7.11 o 
 -11  10   3        2.92       -5.40      5.40 o 
 -10  10   3      299.07      307.33      9.86 o 
  -9  10   3      448.37      459.63     11.71 o 
  -8  10   3       50.16       47.39      5.21 o 
  -7  10   3      964.32      879.94     13.05 o 
  -6  10   3        1.34       -1.06      2.79 o 
  -5  10   3      852.30      857.30     11.44 o 
  -4  10   3      114.78      106.21      3.52 o 
  -3  10   3       58.56       46.88      2.72 o 
  -2  10   3       43.16       53.45      2.67 o 
  -1  10   3      176.38      140.98      3.92 o 
   0  10   3      186.84      153.81      4.75 o 
   1  10   3      128.21      149.90      4.12 o 
   2  10   3      407.51      345.45      5.85 o 
   3  10   3      235.30      295.12      5.56 o 
   4  10   3      342.63      356.73      6.62 o 
   5  10   3     1171.45     1127.05     12.61 o 
   6  10   3       16.65       17.56      4.03 o 
   7  10   3      335.40      325.36     10.71 o 
   8  10   3      216.32      212.64     11.41 o 
   9  10   3      242.75      247.51     11.71 o 
  10  10   3      407.97      444.56     15.52 o 
  11  10   3       44.37       30.92      7.59 o 
  12  10   3       25.92       29.28      7.91 o 
 -13  11   3        1.90        2.71      7.65 o 
 -12  11   3      130.75      138.44     10.93 o 
 -11  11   3       53.44       50.48      7.47 o 
 -10  11   3       12.85        7.50      7.22 o 
  -9  11   3        3.47       -1.89      5.70 o 
  -8  11   3      129.07      114.81      7.02 o 
  -7  11   3      198.79      206.07      7.97 o 
  -6  11   3      478.80      478.55      9.78 o 
  -5  11   3      475.19      469.17      9.75 o 
  -4  11   3       83.38       89.18      3.56 o 
  -3  11   3      492.34      539.21      7.01 o 
  -2  11   3      399.43      442.44      6.48 o 
  -1  11   3      565.05      575.00      8.21 o 
   0  11   3      181.24      125.51      4.32 o 
   1  11   3       37.11       34.14      3.16 o 
   2  11   3      694.27      761.25      9.13 o 
   3  11   3      260.60      260.91      5.44 o 
   4  11   3      569.50      553.43      8.87 o 
   5  11   3       51.21       40.52      3.27 o 
   6  11   3        0.75       -3.88      3.88 o 
   7  11   3      218.98      223.90     10.61 o 
   8  11   3      104.19      110.94      9.72 o 
   9  11   3      898.77      977.93     24.46 o 
  10  11   3        1.06        6.94      8.08 o 
  11  11   3       60.15       99.61      9.88 o 
  12  11   3       23.08       54.79      9.06 o 
 -13  12   3       26.99       43.99      9.34 o 
 -12  12   3       97.95      107.87     11.64 o 
 -11  12   3       66.13       66.55      7.97 o 
 -10  12   3       36.06       31.80      6.88 o 
  -9  12   3       76.73       70.33      7.84 o 
  -8  12   3       40.87       29.75      7.56 o 
  -7  12   3      107.08       98.48      9.42 o 
  -6  12   3       10.35        5.77      4.14 o 
  -5  12   3      219.20      208.28      8.93 o 
  -4  12   3      904.04      899.75     13.29 o 
  -3  12   3      449.48      418.88      6.69 o 
  -2  12   3      239.82      296.91      5.81 o 
  -1  12   3     1417.85     1468.85     14.59 o 
   0  12   3      216.18      218.77      5.80 o 
   1  12   3      648.12      575.92      9.11 o 
   2  12   3       52.09       53.43      3.82 o 
   3  12   3      708.15      731.63      9.17 o 
   4  12   3       15.56       18.23      3.55 o 
   5  12   3     1264.51     1296.79     15.35 o 
   6  12   3       40.34       28.20      5.50 o 
   7  12   3      387.76      385.32     13.96 o 
   8  12   3        1.19       -7.90      7.97 o 
   9  12   3      198.41      186.87     12.26 o 
  10  12   3       71.05       70.26      9.06 o 
  11  12   3      407.28      376.63     15.71 o 
  12  12   3       16.04       16.96      8.47 o 
 -12  13   3       37.05       43.73     16.30 o 
 -11  13   3       17.10       25.02      7.54 o 
 -10  13   3        6.05        9.35      7.04 o 
  -9  13   3      116.80      117.62      9.65 o 
  -8  13   3      124.86      142.92     10.19 o 
  -7  13   3        1.13       -0.39      5.56 o 
  -6  13   3       75.02       74.46      7.08 o 
  -5  13   3      319.88      312.27     10.56 o 
  -4  13   3      323.25      318.79      9.39 o 
  -3  13   3        0.60        0.47      2.45 o 
  -2  13   3       32.53       51.27      3.30 o 
  -1  13   3      229.25      181.92      5.09 o 
   0  13   3       14.19       10.63      2.99 o 
   1  13   3      425.10      443.54      8.43 o 
   2  13   3     2541.08     2404.02     23.58 o 
   3  13   3       26.35       25.19      3.12 o 
   4  13   3      105.55      117.93      5.45 o 
   5  13   3      134.24      124.58      5.39 o 
   6  13   3      210.57      215.28     15.47 o 
   7  13   3        6.23        3.74      6.02 o 
   8  13   3      350.05      338.45     15.48 o 
   9  13   3      385.05      392.07     16.97 o 
  10  13   3       99.40      106.97     12.86 o 
  11  13   3       41.60       34.33      9.37 o 
 -12  14   3        2.01       -9.22      9.22 o 
 -11  14   3       11.97        4.49      7.00 o 
 -10  14   3      582.45      558.40     21.67 o 
  -9  14   3       66.58       71.28      9.05 o 
  -8  14   3      219.84      223.49     12.38 o 
  -7  14   3       50.39       46.79      9.96 o 
  -6  14   3       43.51       29.52      6.84 o 
  -5  14   3      107.02      108.79      4.77 o 
  -4  14   3       37.49       51.67      4.59 o 
  -3  14   3       37.62       23.35      3.04 o 
  -2  14   3      403.75      439.82      8.38 o 
  -1  14   3       16.39        9.41      3.30 o 
   0  14   3      166.43      146.07      5.79 o 
   1  14   3        1.59       -1.08      3.35 o 
   2  14   3     1954.33     1908.01     23.87 o 
   3  14   3      107.64       72.57      4.58 o 
   4  14   3        8.56       19.06      3.98 o 
   5  14   3      908.64      876.40     13.40 o 
   6  14   3       84.79       71.40      9.00 o 
   7  14   3       55.10       41.53      8.84 o 
   8  14   3       26.38       28.84      8.67 o 
   9  14   3       91.05       96.33     10.84 o 
  10  14   3      132.64      146.53     14.06 o 
  11  14   3       22.72       32.14      9.14 o 
 -12  15   3      131.54      138.62     21.20 o 
 -11  15   3       66.68       82.69     10.37 o 
 -10  15   3        2.41       -3.05      7.50 o 
  -9  15   3        5.90       -2.56      7.51 o 
  -8  15   3      513.07      518.59     18.82 o 
  -7  15   3       23.38       11.42      8.80 o 
  -6  15   3        3.30        5.30      6.53 o 
  -5  15   3      115.01      102.24      4.88 o 
  -4  15   3        2.43        3.28      3.67 o 
  -3  15   3       11.14       12.56      4.03 o 
  -2  15   3     1145.54     1130.72     17.03 o 
  -1  15   3      213.51      201.24      7.34 o 
   0  15   3       10.39        6.91      3.89 o 
   1  15   3        2.19        3.39      3.77 o 
   2  15   3       37.76       25.34      4.76 o 
   3  15   3      162.87      151.51      7.64 o 
   4  15   3      153.45      139.96      6.88 o 
   5  15   3      312.28      308.34     10.70 o 
   6  15   3      160.89      163.69     10.55 o 
   7  15   3       96.99       76.44      9.85 o 
   8  15   3      116.85      107.37     11.17 o 
   9  15   3        0.49       12.61      8.33 o 
  10  15   3       64.40       83.54     11.66 o 
 -11  16   3       23.90       18.60     10.65 o 
 -10  16   3       36.55       36.57     10.03 o 
  -9  16   3       42.52       67.16     16.51 o 
  -8  16   3       70.90       80.39     10.14 o 
  -7  16   3       41.04       54.41     10.28 o 
  -6  16   3      396.02      366.06     14.16 o 
  -5  16   3       39.63       33.86      4.41 o 
  -4  16   3      870.98      869.58     16.98 o 
  -3  16   3       60.88       77.39      6.91 o 
  -2  16   3      267.36      261.53      9.97 o 
  -1  16   3      120.24      126.00      6.95 o 
   0  16   3      218.75      212.72      8.01 o 
   1  16   3        7.08       -4.33      4.33 o 
   2  16   3       17.30       14.41      5.30 o 
   3  16   3       84.28       73.85      6.47 o 
   4  16   3        1.02       -4.30      4.30 o 
   5  16   3       62.79       58.53      6.14 o 
   6  16   3       91.15       85.29      9.35 o 
   7  16   3        5.86        5.14      8.73 o 
   8  16   3       42.18       40.12      9.71 o 
   9  16   3       69.20       75.26     11.84 o 
  10  16   3       98.04      109.08     12.79 o 
 -10  17   3       43.64       61.72     10.39 o 
  -9  17   3        7.95        8.40      8.43 o 
  -8  17   3       35.39       37.94      9.55 o 
  -7  17   3       75.61       93.65     10.47 o 
  -6  17   3      467.25      428.86     16.46 o 
  -5  17   3      426.04      400.10     11.86 o 
  -4  17   3       20.07       12.21      5.25 o 
  -3  17   3        3.64       11.29      5.27 o 
  -2  17   3      162.94      131.91      8.12 o 
  -1  17   3        4.51       -4.82      4.82 o 
   0  17   3        0.08       -5.03      5.03 o 
   1  17   3      408.05      429.26     12.13 o 
   2  17   3      149.84      126.11      7.79 o 
   3  17   3      222.63      233.00      8.85 o 
   4  17   3       76.26       81.10      6.16 o 
   5  17   3       16.42       17.84      7.36 o 
   6  17   3       17.17       -5.63      6.80 o 
   7  17   3       33.65       58.80     10.28 o 
   8  17   3      116.02      106.64     11.82 o 
   9  17   3       18.79        5.42     10.20 o 
 -10  18   3       91.28       85.85     11.47 o 
  -9  18   3        4.97       21.85      9.24 o 
  -8  18   3       10.56        6.64      8.77 o 
  -7  18   3       38.64       24.09      9.79 o 
  -6  18   3       64.36       59.56     11.25 o 
  -5  18   3      364.41      333.42     14.31 o 
  -4  18   3       24.46        9.43      5.47 o 
  -3  18   3       90.93       70.52      7.06 o 
  -2  18   3       10.16        9.63      5.60 o 
  -1  18   3      141.76      143.51      9.31 o 
   0  18   3      312.59      317.68     11.78 o 
   1  18   3       10.95       12.35      7.05 o 
   2  18   3        1.58        7.13      6.60 o 
   3  18   3      120.21      116.14      7.71 o 
   4  18   3        7.08        3.59      5.77 o 
   5  18   3        0.71       -5.01      5.94 o 
   6  18   3      242.99      269.59     18.23 o 
   7  18   3        6.29       -3.66     11.01 o 
   8  18   3       71.29       84.24     11.48 o 
   9  18   3       48.48       51.70     11.59 o 
  -9  19   3      194.60      250.19     16.00 o 
  -8  19   3      132.71      137.81     13.23 o 
  -7  19   3       70.55       80.62     14.13 o 
  -6  19   3       75.08       77.02     11.09 o 
  -5  19   3        6.22        5.65      6.89 o 
  -4  19   3       40.56       33.48      6.79 o 
  -3  19   3      231.33      219.73     15.99 o 
  -2  19   3        0.00        1.09      6.07 o 
  -1  19   3       20.87       39.15      7.21 o 
   0  19   3      328.95      339.46     14.72 o 
   1  19   3      712.17      749.32     20.41 o 
   2  19   3       42.30       39.35      6.80 o 
   3  19   3       47.60       55.82      7.06 o 
   4  19   3       87.65       72.36     10.63 o 
   5  19   3       27.81       37.47      9.69 o 
   6  19   3       25.83       20.23     10.13 o 
   7  19   3        5.79        7.12      9.47 o 
   8  19   3        1.86       -5.25      9.84 o 
  -8  20   3       10.41       31.47     10.65 o 
  -7  20   3      177.84      177.25     14.43 o 
  -6  20   3        9.82       15.10      9.53 o 
  -5  20   3       68.74       63.63      9.71 o 
  -4  20   3       74.12       60.15     10.79 o 
  -3  20   3       16.25       10.24      8.65 o 
  -2  20   3       69.72       48.09      9.19 o 
  -1  20   3       28.08       42.49      8.02 o 
   0  20   3      102.22       67.75      9.14 o 
   1  20   3        6.52       21.81      7.11 o 
   2  20   3        0.15        2.30      6.84 o 
   3  20   3        0.25       -4.93      6.84 o 
   4  20   3       39.60       30.01      9.85 o 
   5  20   3       37.90       43.06     15.24 o 
   6  20   3       63.89       72.25     31.92 o 
   7  20   3        0.21        5.35     10.24 o 
  -7  21   3        0.38       -1.01     21.72 o 
  -6  21   3       29.91        6.84     10.42 o 
  -5  21   3       57.93       29.56     10.37 o 
  -4  21   3      146.39      156.27     14.08 o 
  -3  21   3      152.44      148.93     13.66 o 
  -2  21   3       13.29        5.15      9.18 o 
  -1  21   3        0.06        1.38      9.06 o 
   0  21   3        0.04       -7.75      9.42 o 
   1  21   3       62.46       60.76      9.57 o 
   2  21   3        0.12        8.99      7.86 o 
   3  21   3       40.63       27.68      9.72 o 
   4  21   3       74.42       66.35     13.09 o 
   5  21   3       64.40       65.20     12.02 o 
   6  21   3       24.72       29.71     18.19 o 
  -6  22   3        0.17        4.63     11.50 o 
  -5  22   3       61.05       32.12     12.24 o 
  -4  22   3       55.84       95.05     15.26 o 
  -3  22   3        0.10        0.48     12.38 o 
  -2  22   3      202.60      221.80     18.23 o 
  -1  22   3      139.40      133.96     13.78 o 
   0  22   3       90.26       88.76     12.33 o 
   1  22   3       25.83       33.36     10.69 o 
   2  22   3       81.02      113.92     13.13 o 
   3  22   3       51.08       59.61     13.66 o 
   4  22   3       18.54       15.50     12.72 o 
   5  22   3       71.26      116.09     13.63 o 
  -4  23   3       21.18       22.49     13.06 o 
  -3  23   3      210.65      219.17     30.97 o 
  -2  23   3        0.72       16.96     14.19 o 
  -1  23   3       98.37      115.90     13.66 o 
   0  23   3       34.09       52.36     11.80 o 
   1  23   3        4.13       10.17     10.58 o 
   2  23   3       14.67        0.03     10.39 o 
   3  23   3        9.12       10.45     13.50 o 
  -1  24   3       79.93       88.34     19.92 o 
   0  24   3       42.62       56.45     18.73 o 
 -14   0   4      117.63      118.40      9.65 o 
 -12   0   4      541.08      530.47     28.24 o 
 -10   0   4        0.05        3.22      6.78 o 
  -8   0   4      824.73      880.88     47.05 o 
  -6   0   4      608.95      546.96     11.32 o 
  -4   0   4     1159.61     1179.15     13.63 o 
  -2   0   4       22.77       46.93      3.39 o 
   0   0   4    42197.06    39296.41    331.24 o 
   2   0   4       23.67       12.17      1.85 o 
   4   0   4      504.41      496.66      6.99 o 
   6   0   4        7.33        8.58      2.68 o 
   8   0   4     3248.70     3361.82     52.36 o 
  10   0   4       72.96       71.09     14.42 o 
  12   0   4       16.13       13.96      8.95 o 
 -15   1   4       45.40       45.35     14.99 o 
 -14   1   4      234.59      240.06      7.38 o 
 -13   1   4      171.81      180.53      5.70 o 
 -12   1   4        9.05        6.51      4.47 o 
 -11   1   4      295.81      318.22      9.55 o 
 -10   1   4      818.16      804.69     15.99 o 
  -9   1   4      208.90      259.11      7.89 o 
  -8   1   4       13.85       23.46      1.96 o 
  -7   1   4      556.09      589.74      8.69 o 
  -6   1   4     1083.61     1249.71     13.25 o 
  -5   1   4      502.77      509.83      5.67 o 
  -4   1   4      352.75      353.92      3.93 o 
  -3   1   4      753.63      754.65      6.17 o 
  -2   1   4    19300.56    18474.31    121.66 o 
  -1   1   4    19858.57    18875.84    104.78 o 
   0   1   4     1499.34     1501.82     10.04 o 
   1   1   4     1393.28     1348.37      9.18 o 
   2   1   4       22.95       50.89      1.78 o 
   3   1   4     2736.27     3073.46     22.48 o 
   4   1   4      135.47      121.60      2.77 o 
   5   1   4      515.29      461.83      5.64 o 
   6   1   4      318.38      331.08      6.42 o 
   7   1   4       37.06       38.85      2.88 o 
   8   1   4      165.96      166.66      5.42 o 
   9   1   4        5.32        1.33      3.80 o 
  10   1   4       18.42       17.77      5.72 o 
  11   1   4       85.66       73.90      7.10 o 
  12   1   4       67.25       61.55      7.51 o 
  13   1   4       24.21       28.83     11.09 o 
 -15   2   4       25.68       38.65      9.18 o 
 -14   2   4       63.82       68.34     13.81 o 
 -13   2   4      227.75      198.74     10.10 o 
 -12   2   4      187.82      191.79      9.19 o 
 -11   2   4      282.14      268.82     19.58 o 
 -10   2   4        0.43       -0.10      2.88 o 
  -9   2   4      651.31      663.69     10.62 o 
  -8   2   4       17.91       20.50      2.45 o 
  -7   2   4      765.32      767.09     11.35 o 
  -6   2   4     1433.37     1415.74     15.78 o 
  -5   2   4       29.72       45.41      1.74 o 
  -4   2   4        4.68        1.45      1.27 o 
  -3   2   4      903.00      938.18      7.54 o 
  -2   2   4       92.60       92.54      1.98 o 
  -1   2   4      758.16      679.28      5.16 o 
   0   2   4     1540.86     1611.87     10.84 o 
   1   2   4     1295.72     1244.49      8.87 o 
   2   2   4      290.38      257.60      3.57 o 
   3   2   4      426.17      434.24      4.96 o 
   4   2   4      352.05      355.45      4.67 o 
   5   2   4       36.91       23.56      2.01 o 
   6   2   4      937.90      913.90     10.01 o 
   7   2   4     1397.69     1373.23     13.64 o 
   8   2   4       90.19       78.53      5.19 o 
   9   2   4      101.72       93.35      5.62 o 
  10   2   4       31.46       29.69      6.35 o 
  11   2   4       70.21       81.86      7.81 o 
  12   2   4        6.43        4.55      6.89 o 
  13   2   4      608.15      621.91     20.62 o 
 -15   3   4       18.18       13.79      9.03 o 
 -14   3   4       16.96        5.44      8.88 o 
 -13   3   4      145.80      112.58      6.78 o 
 -12   3   4       21.50       14.28      4.61 o 
 -11   3   4      237.48      219.95      7.73 o 
 -10   3   4       60.83       60.64      4.62 o 
  -9   3   4       40.66       34.30      4.70 o 
  -8   3   4      921.82      960.21     14.36 o 
  -7   3   4      449.54      437.40      6.02 o 
  -6   3   4       49.56       23.49      2.07 o 
  -5   3   4      363.16      399.39      5.09 o 
  -4   3   4       61.51       64.68      1.84 o 
  -3   3   4     1249.81     1381.78      9.90 o 
  -2   3   4     1265.76     1387.24     10.53 o 
  -1   3   4     7700.26     7771.75     43.43 o 
   0   3   4    13397.55    12850.03     74.13 o 
   1   3   4      552.89      593.33      5.46 o 
   2   3   4       15.82       15.89      1.74 o 
   3   3   4       13.17        6.96      1.49 o 
   4   3   4      123.20      123.57      2.96 o 
   5   3   4     3454.06     3267.91     24.53 o 
   6   3   4      313.88      344.21      5.96 o 
   7   3   4      710.69      687.97      8.87 o 
   8   3   4      416.30      407.86     13.52 o 
   9   3   4      157.80      142.63      6.55 o 
  10   3   4      235.90      233.24     10.67 o 
  11   3   4       38.52       51.52      6.13 o 
  12   3   4       15.01       12.57      6.73 o 
  13   3   4      364.45      382.18     22.28 o 
 -15   4   4        0.43        6.05     10.39 o 
 -14   4   4       61.28       63.09      6.25 o 
 -13   4   4        9.10        3.83      6.19 o 
 -12   4   4       65.61       69.44      4.55 o 
 -11   4   4      341.89      316.33      8.28 o 
 -10   4   4       57.54       60.22      5.12 o 
  -9   4   4        6.48        2.87      2.63 o 
  -8   4   4      857.53      794.96      9.16 o 
  -7   4   4       36.59       41.44      1.95 o 
  -6   4   4        4.90        3.45      1.46 o 
  -5   4   4       78.54       78.27      1.95 o 
  -4   4   4      372.52      412.98      4.98 o 
  -3   4   4      827.51      857.03      7.45 o 
  -2   4   4        8.60       11.87      1.02 o 
  -1   4   4    13525.75    13098.52     77.57 o 
   0   4   4      159.68      127.60      2.51 o 
   1   4   4       88.55       84.74      2.16 o 
   2   4   4     1025.76     1122.80      9.64 o 
   3   4   4      273.59      302.87      4.42 o 
   4   4   4       67.26       46.35      2.27 o 
   5   4   4       75.92       59.98      2.68 o 
   6   4   4        6.37        2.60      2.24 o 
   7   4   4       49.60       47.76      3.24 o 
   8   4   4     2403.37     2303.67     29.20 o 
   9   4   4      416.94      422.59     11.64 o 
  10   4   4       18.91       15.90      6.02 o 
  11   4   4      125.69      125.53      8.83 o 
  12   4   4       15.83       29.74     11.99 o 
  13   4   4        6.71        1.55      8.40 o 
 -14   5   4        0.28      -11.34     11.34 o 
 -13   5   4       97.60      109.43      6.18 o 
 -12   5   4       10.95       21.00      5.45 o 
 -11   5   4      132.82      123.49      6.95 o 
 -10   5   4       97.25       97.50      4.47 o 
  -9   5   4      118.56      119.18      4.68 o 
  -8   5   4      414.32      422.41      6.93 o 
  -7   5   4       32.45       44.17      2.54 o 
  -6   5   4       63.43       72.50      2.21 o 
  -5   5   4       22.21       26.59      1.65 o 
  -4   5   4      152.13      157.46      3.01 o 
  -3   5   4      624.33      659.54      6.03 o 
  -2   5   4        0.01        2.88      1.17 o 
  -1   5   4     1337.66     1292.83      9.95 o 
   0   5   4      449.59      463.10      4.87 o 
   1   5   4     1532.18     1625.15     12.90 o 
   2   5   4        0.02       -0.85      1.42 o 
   3   5   4     1174.68     1224.17     10.89 o 
   4   5   4      146.46      138.50      4.16 o 
   5   5   4      931.85      849.08      8.62 o 
   6   5   4        4.73        4.91      2.33 o 
   7   5   4      261.02      213.48      5.55 o 
   8   5   4       23.61       42.42      5.24 o 
   9   5   4      417.65      414.93     11.87 o 
  10   5   4      255.56      204.29      9.95 o 
  11   5   4        1.63       10.77      6.21 o 
  12   5   4       44.26       48.37      6.70 o 
  13   5   4       48.64       63.25      9.94 o 
 -14   6   4        4.91        8.29      6.00 o 
 -13   6   4        1.36       13.24      5.84 o 
 -12   6   4      166.88      178.14      7.41 o 
 -11   6   4        7.94       10.58      4.62 o 
 -10   6   4       18.03       22.36      3.67 o 
  -9   6   4        2.46        2.90      2.80 o 
  -8   6   4       26.80       22.93      2.70 o 
  -7   6   4       46.83       43.48      2.50 o 
  -6   6   4      305.42      290.99      4.99 o 
  -5   6   4       70.71       92.09      2.24 o 
  -4   6   4      137.34      157.06      3.29 o 
  -3   6   4        4.91        4.92      1.38 o 
  -2   6   4      312.42      293.17      4.04 o 
  -1   6   4      222.60      242.56      3.79 o 
   0   6   4      438.58      507.92      5.54 o 
   1   6   4      730.55      795.91      7.86 o 
   2   6   4      220.18      234.00      4.02 o 
   3   6   4      213.88      212.73      4.10 o 
   4   6   4        6.62        1.00      1.79 o 
   5   6   4      475.79      461.64      6.50 o 
   6   6   4       96.43       78.46      3.66 o 
   7   6   4      587.41      639.43      9.82 o 
   8   6   4        1.34        1.26      4.10 o 
   9   6   4       33.45       20.79      6.38 o 
  10   6   4       32.13       21.82      6.41 o 
  11   6   4       43.97       42.90      7.39 o 
  12   6   4       75.30       71.36      8.66 o 
  13   6   4        0.59        3.00      8.14 o 
 -14   7   4       25.70       26.61     10.11 o 
 -13   7   4      313.19      304.31     13.76 o 
 -12   7   4       36.86       31.17      5.89 o 
 -11   7   4      240.57      227.33      8.74 o 
 -10   7   4      264.97      283.27      8.28 o 
  -9   7   4       51.11       38.70      3.82 o 
  -8   7   4      294.75      310.62      7.16 o 
  -7   7   4     1090.01     1026.81     13.09 o 
  -6   7   4      704.18      769.93      8.24 o 
  -5   7   4      238.34      226.28      4.31 o 
  -4   7   4        0.17       -1.33      1.65 o 
  -3   7   4      119.24      169.17      3.85 o 
  -2   7   4       85.05       90.52      2.49 o 
  -1   7   4      125.61      134.11      3.16 o 
   0   7   4      146.37      155.88      3.61 o 
   1   7   4      117.39      108.97      3.11 o 
   2   7   4      156.61      186.62      3.91 o 
   3   7   4      472.32      504.80      6.11 o 
   4   7   4       53.96       54.83      2.90 o 
   5   7   4      303.80      311.12      5.42 o 
   6   7   4      200.04      190.22      5.75 o 
   7   7   4      100.69      123.46      6.67 o 
   8   7   4      139.90      136.60      7.69 o 
   9   7   4       15.16        4.01      6.06 o 
  10   7   4      307.67      271.22     11.89 o 
  11   7   4       40.42       26.87      7.29 o 
  12   7   4       73.63       61.97      8.53 o 
  13   7   4      111.93      117.28     12.36 o 
 -14   8   4        0.09       -9.33      9.33 o 
 -13   8   4       52.51       45.55      8.16 o 
 -12   8   4        9.77        6.19      6.68 o 
 -11   8   4       12.91       17.29      6.91 o 
 -10   8   4       12.76       13.20      4.40 o 
  -9   8   4       47.64       40.32      4.72 o 
  -8   8   4      173.54      155.50      5.68 o 
  -7   8   4       53.64       54.07      2.95 o 
  -6   8   4       44.92       40.02      2.60 o 
  -5   8   4       97.72      104.72      3.68 o 
  -4   8   4      953.17     1103.21     12.02 o 
  -3   8   4       20.42       18.54      1.91 o 
  -2   8   4        3.49       -1.46      1.46 o 
  -1   8   4     1545.32     1611.07     14.36 o 
   0   8   4        8.77       22.34      2.07 o 
   1   8   4      199.32      194.94      4.19 o 
   2   8   4        1.97        6.52      1.88 o 
   3   8   4      195.24      193.72      4.14 o 
   4   8   4       79.87       77.77      3.32 o 
   5   8   4      319.96      301.23      5.98 o 
   6   8   4      313.69      342.11      7.87 o 
   7   8   4        8.63        9.77      3.96 o 
   8   8   4      532.55      475.34     14.47 o 
   9   8   4      155.83      168.71     10.18 o 
  10   8   4       23.17       45.53      7.60 o 
  11   8   4      198.28      208.99     11.47 o 
  12   8   4       24.85        8.23      7.35 o 
  13   8   4        0.00        4.65      8.59 o 
 -14   9   4       72.65       85.36     10.43 o 
 -13   9   4        6.53        3.65     15.53 o 
 -12   9   4        1.48       -7.21      7.21 o 
 -11   9   4      205.07      228.27     13.74 o 
 -10   9   4       23.43       18.28      4.06 o 
  -9   9   4       27.71       15.00      6.03 o 
  -8   9   4      163.82      180.87      6.60 o 
  -7   9   4       69.52       70.87      3.96 o 
  -6   9   4       85.99       81.53      3.72 o 
  -5   9   4       28.81       26.62      2.66 o 
  -4   9   4      520.39      514.09      6.54 o 
  -3   9   4      245.11      290.30      4.91 o 
  -2   9   4       47.63       61.79      2.62 o 
  -1   9   4      238.93      187.00      4.54 o 
   0   9   4      582.54      556.66      8.09 o 
   1   9   4      106.14      102.90      3.52 o 
   2   9   4        2.29        7.17      2.08 o 
   3   9   4      302.32      256.50      5.97 o 
   4   9   4      600.95      620.26      8.08 o 
   5   9   4        8.23       15.90      3.05 o 
   6   9   4       65.31       60.63      5.95 o 
   7   9   4       41.80       42.84      5.34 o 
   8   9   4       10.19       15.16      6.35 o 
   9   9   4       18.01       11.50      6.76 o 
  10   9   4      174.08      167.74     10.67 o 
  11   9   4      181.31      193.31     11.86 o 
  12   9   4       67.11       58.90     10.81 o 
 -13  10   4      122.87      115.08     11.55 o 
 -12  10   4        0.56       -6.16      6.16 o 
 -11  10   4       65.09       82.76     13.18 o 
 -10  10   4       44.17       44.61      5.04 o 
  -9  10   4       11.29        3.05      7.41 o 
  -8  10   4      483.56      470.66     11.93 o 
  -7  10   4       18.94       18.49      3.83 o 
  -6  10   4     1545.12     1384.76     16.71 o 
  -5  10   4       15.17       15.37      3.03 o 
  -4  10   4       92.33       94.41      3.24 o 
  -3  10   4       49.54       47.75      2.98 o 
  -2  10   4      177.24      232.38      4.68 o 
  -1  10   4       12.68       21.05      2.62 o 
   0  10   4        0.66        0.76      2.24 o 
   1  10   4       35.61       43.89      2.82 o 
   2  10   4      495.02      459.55      7.05 o 
   3  10   4      184.96      146.98      4.68 o 
   4  10   4      577.32      411.26      7.45 o 
   5  10   4      611.89      592.33      9.59 o 
   6  10   4       65.73       59.49      4.70 o 
   7  10   4      269.05      216.97     10.34 o 
   8  10   4      444.58      453.87     15.27 o 
   9  10   4      468.71      458.56     15.73 o 
  10  10   4      118.93      131.98     10.21 o 
  11  10   4        7.79        5.30      7.44 o 
  12  10   4       32.43       38.92      8.51 o 
 -13  11   4       71.76       87.26     10.87 o 
 -12  11   4       53.75       41.47      8.68 o 
 -11  11   4        3.77       -1.09      5.78 o 
 -10  11   4      379.39      349.07     12.92 o 
  -9  11   4      280.87      274.58     15.05 o 
  -8  11   4      291.61      286.06     11.78 o 
  -7  11   4      498.63      499.62     11.81 o 
  -6  11   4       64.61       68.40      4.76 o 
  -5  11   4       95.55      115.65      6.32 o 
  -4  11   4        0.01        4.20      2.18 o 
  -3  11   4        6.29        7.14      1.90 o 
  -2  11   4      136.79      160.95      4.19 o 
  -1  11   4       63.29       40.41      3.05 o 
   0  11   4      387.59      370.43      7.15 o 
   1  11   4       14.99       21.62      2.77 o 
   2  11   4       10.04        2.78      2.65 o 
   3  11   4       24.49       32.74      3.03 o 
   4  11   4      492.38      494.67      8.73 o 
   5  11   4       54.06       30.48      3.81 o 
   6  11   4     1302.11     1179.71     23.31 o 
   7  11   4        1.77        9.76      5.64 o 
   8  11   4        6.24       14.82      7.29 o 
   9  11   4      242.23      249.23     12.84 o 
  10  11   4      122.80      119.97     10.98 o 
  11  11   4        0.98       -5.18      7.19 o 
  12  11   4        0.00       -6.96      6.96 o 
 -13  12   4       11.88       10.57      8.22 o 
 -12  12   4       21.56       19.55      9.04 o 
 -11  12   4        0.91       -5.78      5.78 o 
 -10  12   4       16.19       11.63      6.60 o 
  -9  12   4       27.60       19.76      6.48 o 
  -8  12   4      277.59      259.91     13.51 o 
  -7  12   4       35.60       41.25      5.55 o 
  -6  12   4      583.09      562.98     14.71 o 
  -5  12   4        0.25       -0.01      4.18 o 
  -4  12   4      115.40      122.68      4.95 o 
  -3  12   4      122.98      147.08      4.10 o 
  -2  12   4       69.49       62.01      3.24 o 
  -1  12   4      116.50      137.89      4.60 o 
   0  12   4       74.26       83.63      4.21 o 
   1  12   4       75.52       78.29      4.22 o 
   2  12   4     4901.96     4760.83     40.70 o 
   3  12   4       18.32       16.45      3.00 o 
   4  12   4      552.59      543.26      9.89 o 
   5  12   4      413.98      432.46      8.20 o 
   6  12   4      118.85      146.84      8.77 o 
   7  12   4       15.28       13.86      7.05 o 
   8  12   4       10.78        3.03      7.09 o 
   9  12   4      124.36      126.93     10.26 o 
  10  12   4       27.15       22.40      9.11 o 
  11  12   4      105.89      111.14     10.89 o 
 -12  13   4        5.38       -0.43     11.19 o 
 -11  13   4        0.33        3.56      6.99 o 
 -10  13   4       12.18       24.41      6.92 o 
  -9  13   4        0.03       -6.15      6.27 o 
  -8  13   4      125.18      117.91      9.65 o 
  -7  13   4      504.69      482.73     16.28 o 
  -6  13   4      527.75      481.59     14.28 o 
  -5  13   4        6.24       -0.69      4.49 o 
  -4  13   4       77.22       64.85      4.35 o 
  -3  13   4      302.75      308.72      6.16 o 
  -2  13   4        1.98       -2.52      2.52 o 
  -1  13   4      739.95      707.75     10.09 o 
   0  13   4     1932.97     1936.35     20.13 o 
   1  13   4      675.85      630.76     10.21 o 
   2  13   4      120.60      114.73      5.02 o 
   3  13   4       35.66       43.97      3.73 o 
   4  13   4      162.40      193.02      5.34 o 
   5  13   4      223.88      207.51      6.67 o 
   6  13   4      250.77      277.30     13.95 o 
   7  13   4       18.73       25.18      6.97 o 
   8  13   4       96.56       97.84     10.41 o 
   9  13   4       22.84       20.27      8.87 o 
  10  13   4      245.77      263.07     13.82 o 
  11  13   4      293.47      314.07     15.23 o 
 -12  14   4        4.91       23.51      9.58 o 
 -11  14   4      198.28      220.24     12.86 o 
 -10  14   4      149.79      139.47     15.91 o 
  -9  14   4      299.97      287.35     13.91 o 
  -8  14   4       61.05       47.13      8.23 o 
  -7  14   4        0.61       -2.30      6.03 o 
  -6  14   4       20.79       20.46      6.43 o 
  -5  14   4      231.66      252.86      9.57 o 
  -4  14   4     1981.76     1859.93     22.36 o 
  -3  14   4      239.29      227.95      5.68 o 
  -2  14   4      400.39      359.11      7.31 o 
  -1  14   4      469.79      431.33      8.74 o 
   0  14   4       76.90      100.72      5.17 o 
   1  14   4      111.02      113.85      5.92 o 
   2  14   4        0.01       -2.21      4.50 o 
   3  14   4      140.86      130.93      6.21 o 
   4  14   4       14.25        7.98      3.05 o 
   5  14   4      303.02      289.21      8.35 o 
   6  14   4        7.70       -1.47      6.78 o 
   7  14   4       18.98        5.11      8.51 o 
   8  14   4       97.82       56.22      9.16 o 
   9  14   4      470.27      481.03     18.98 o 
  10  14   4        4.01       -7.92      7.92 o 
  11  14   4       77.22       99.46     14.35 o 
 -12  15   4       77.18       66.51     27.13 o 
 -11  15   4       28.88       31.76     13.58 o 
 -10  15   4      123.62      131.05     11.13 o 
  -9  15   4       91.60       82.26      9.63 o 
  -8  15   4      166.22      161.37     11.33 o 
  -7  15   4      149.34      116.25     10.42 o 
  -6  15   4        8.72        5.38      7.43 o 
  -5  15   4       22.13       16.67      3.22 o 
  -4  15   4        5.62        2.95      4.37 o 
  -3  15   4       34.15       37.40      4.69 o 
  -2  15   4      201.10      207.23      8.04 o 
  -1  15   4        9.43        5.48      4.21 o 
   0  15   4        0.80       -3.90      3.90 o 
   1  15   4      211.45      215.62      7.92 o 
   2  15   4      272.55      258.80      8.67 o 
   3  15   4       62.73       48.88      5.78 o 
   4  15   4      541.42      518.61     13.19 o 
   5  15   4      118.52      122.26     10.42 o 
   6  15   4       67.82       50.37      8.65 o 
   7  15   4       23.69       21.44      8.47 o 
   8  15   4        8.42       23.55     12.73 o 
   9  15   4       20.09       19.96      9.52 o 
  10  15   4        7.16       32.75      9.85 o 
 -11  16   4       25.52       13.52      8.68 o 
 -10  16   4      183.39      171.75     12.76 o 
  -9  16   4      226.25      215.41     13.62 o 
  -8  16   4       31.82       25.80      8.71 o 
  -7  16   4       44.61       50.14      9.30 o 
  -6  16   4       47.79       50.06      8.02 o 
  -5  16   4       86.79       87.49      7.25 o 
  -4  16   4       40.99       37.01      5.45 o 
  -3  16   4       94.71       82.70      6.83 o 
  -2  16   4       11.04       15.66      5.20 o 
  -1  16   4       16.82       10.06      4.77 o 
   0  16   4      178.36      178.34      8.20 o 
   1  16   4      192.61      205.61      8.19 o 
   2  16   4      492.75      504.20     12.84 o 
   3  16   4        7.40       -0.07      5.07 o 
   4  16   4       26.82       27.98      5.13 o 
   5  16   4       91.25       76.46      7.11 o 
   6  16   4        1.63        7.21      7.54 o 
   7  16   4       24.92       20.56     15.66 o 
   8  16   4       77.10       67.94     11.05 o 
   9  16   4       36.73       29.92      9.35 o 
  10  16   4       11.35        6.69      9.02 o 
 -10  17   4        0.65       -1.46      8.82 o 
  -9  17   4       17.35       18.11      9.17 o 
  -8  17   4       55.27       75.63     10.25 o 
  -7  17   4      109.29      115.19     12.97 o 
  -6  17   4      168.91      169.11     11.45 o 
  -5  17   4      178.94      150.77      8.05 o 
  -4  17   4      366.50      382.15     11.80 o 
  -3  17   4        1.16        9.10      6.39 o 
  -2  17   4       26.55       26.32      5.87 o 
  -1  17   4       84.83       82.73      7.16 o 
   0  17   4      243.64      239.78     10.06 o 
   1  17   4       24.79       34.82      6.27 o 
   2  17   4      388.41      386.04     14.78 o 
   3  17   4        2.38        2.41      5.15 o 
   4  17   4      119.96      131.30      7.98 o 
   5  17   4      180.94      193.31     11.50 o 
   6  17   4       11.21        4.48      7.85 o 
   7  17   4        0.81       -4.84      8.19 o 
   8  17   4       32.98       47.05     11.07 o 
   9  17   4      168.49      169.85     23.68 o 
 -10  18   4       44.95       43.10     10.67 o 
  -9  18   4        8.63        0.81     13.52 o 
  -8  18   4      124.15      119.06     13.58 o 
  -7  18   4      140.15      157.09     12.98 o 
  -6  18   4       41.37       43.50      9.85 o 
  -5  18   4      300.20      292.40     10.83 o 
  -4  18   4      695.12      675.23     17.62 o 
  -3  18   4      175.39      163.22      9.28 o 
  -2  18   4        8.13       -1.05      5.97 o 
  -1  18   4       18.35       26.47      6.88 o 
   0  18   4        5.10       -0.08      6.10 o 
   1  18   4       45.16       44.73      7.59 o 
   2  18   4       34.65       35.39      7.34 o 
   3  18   4       52.52       63.84      8.13 o 
   4  18   4      133.32      133.39      9.58 o 
   5  18   4      236.68      274.73     14.25 o 
   6  18   4       12.63       11.97      8.50 o 
   7  18   4        1.85        5.10      9.71 o 
   8  18   4       67.48       74.95     12.69 o 
  -9  19   4        2.05        2.76      8.65 o 
  -8  19   4       78.18       80.27     11.42 o 
  -7  19   4        0.87        9.59      8.98 o 
  -6  19   4       44.65       38.24      9.82 o 
  -5  19   4       25.55       18.82      5.88 o 
  -4  19   4       62.70       71.21      8.21 o 
  -3  19   4      230.67      210.59     10.98 o 
  -2  19   4       17.73       17.47      6.75 o 
  -1  19   4       16.56       15.56      6.76 o 
   0  19   4       13.95        5.88      8.39 o 
   1  19   4       14.32        8.39      7.77 o 
   2  19   4      198.54      214.72     11.48 o 
   3  19   4      104.80       96.75      9.54 o 
   4  19   4      114.13      104.50     12.00 o 
   5  19   4       75.30      131.43     14.44 o 
   6  19   4       78.90       52.62     12.05 o 
   7  19   4        3.56       40.22     12.95 o 
   8  19   4       84.81       80.09     12.83 o 
  -8  20   4      115.42      109.69     18.14 o 
  -7  20   4       28.59       31.24     11.07 o 
  -6  20   4      113.43      114.99     14.07 o 
  -5  20   4      385.23      378.51     16.89 o 
  -4  20   4      246.81      235.85     15.34 o 
  -3  20   4        0.26       -8.53      8.53 o 
  -2  20   4       15.15       34.68      8.33 o 
  -1  20   4        0.14       -6.68      6.68 o 
   0  20   4      325.95      355.74     15.61 o 
   1  20   4      300.21      330.05     15.81 o 
   2  20   4        4.19       -0.37      7.46 o 
   3  20   4      163.33      188.08     11.58 o 
   4  20   4       54.65       54.18     15.03 o 
   5  20   4        0.41       -5.36      8.54 o 
   6  20   4       49.55       72.63     14.01 o 
   7  20   4      150.28      136.84     16.76 o 
  -7  21   4      169.98      172.78     17.32 o 
  -6  21   4        0.49       10.23     16.90 o 
  -5  21   4      518.35      585.86     23.29 o 
  -4  21   4      225.62      235.37     16.15 o 
  -3  21   4      177.72      176.17     14.50 o 
  -2  21   4      151.93      145.75     13.99 o 
  -1  21   4       26.52       43.52     10.71 o 
   0  21   4       83.30       69.37     11.51 o 
   1  21   4      312.88      345.79     22.21 o 
   2  21   4      114.66      124.68     12.03 o 
   3  21   4       85.37       89.71     11.02 o 
   4  21   4       46.82       64.03     11.90 o 
   5  21   4      149.30      148.29     14.26 o 
   6  21   4       48.02       25.07     13.77 o 
  -6  22   4       13.63       15.51     20.24 o 
  -5  22   4       33.40       43.18     13.29 o 
  -4  22   4       10.05       -9.20      9.20 o 
  -3  22   4      116.63      101.16     15.16 o 
  -2  22   4       51.78       58.44     11.57 o 
  -1  22   4        5.28       16.24     11.50 o 
   0  22   4        3.02        6.16     10.68 o 
   1  22   4      227.67      250.52     17.37 o 
   2  22   4       12.04       20.64     10.48 o 
   3  22   4      138.40      150.09     16.79 o 
   4  22   4        4.35       -8.20     12.04 o 
  -4  23   4        4.05       -0.37     12.06 o 
  -3  23   4       58.98       57.91     14.39 o 
  -2  23   4       12.59        0.97     16.26 o 
  -1  23   4       89.35      109.39     14.04 o 
   0  23   4        4.55       -5.23     10.16 o 
   1  23   4       34.99       41.22     12.09 o 
   2  23   4        6.69       12.54     11.77 o 
   3  23   4        1.15       12.79     11.98 o 
 -15   0   5       86.48       89.02     30.95 o 
 -13   0   5       98.20       93.90      7.54 o 
 -11   0   5      132.27      132.72      5.57 o 
  -9   0   5      136.10      138.84      4.99 o 
  -7   0   5      411.38      387.90      8.86 o 
  -5   0   5      575.43      596.57      8.59 o 
  -3   0   5     4154.37     4253.93     39.95 o 
  -1   0   5      153.74      177.90      3.98 o 
   1   0   5      451.49      589.64      8.08 o 
   3   0   5      443.21      509.46      8.12 o 
   5   0   5     1721.95     1920.64     23.81 o 
   7   0   5     1164.63     1232.57     18.26 o 
   9   0   5     1766.41     1676.92     38.14 o 
  11   0   5       95.20      117.19     12.50 o 
  13   0   5        0.37        4.99     10.91 o 
 -15   1   5       19.53       16.28      6.33 o 
 -14   1   5       28.78       25.66      6.31 o 
 -13   1   5      101.89       96.99     11.14 o 
 -12   1   5      146.18      118.21      9.73 o 
 -11   1   5        0.46        3.87      3.62 o 
 -10   1   5     1035.72     1067.62     19.85 o 
  -9   1   5      650.54      645.90     12.92 o 
  -8   1   5       58.32       90.67      3.76 o 
  -7   1   5      517.87      493.60      6.02 o 
  -6   1   5      139.84      145.92      3.05 o 
  -5   1   5      419.66      445.19      5.08 o 
  -4   1   5        0.64        1.17      1.28 o 
  -3   1   5       88.98       71.47      1.71 o 
  -2   1   5     2427.96     2426.85     16.60 o 
  -1   1   5     1441.34     1314.59      9.77 o 
   0   1   5      868.11      871.50      6.59 o 
   1   1   5     4135.26     4179.17     27.09 o 
   2   1   5      999.79     1021.72      8.49 o 
   3   1   5      569.81      729.10      7.02 o 
   4   1   5      384.20      483.36      5.65 o 
   5   1   5      128.40      140.92      3.63 o 
   6   1   5       61.44       54.02      3.08 o 
   7   1   5     2210.47     2220.99     19.05 o 
   8   1   5       24.54       12.70      4.78 o 
   9   1   5       11.15       27.22     11.37 o 
  10   1   5       27.44       26.41      6.36 o 
  11   1   5      150.44      144.04     13.85 o 
  12   1   5        4.17       12.71      7.02 o 
  13   1   5      147.27      151.46     13.13 o 
 -15   2   5        0.28        0.99      6.97 o 
 -14   2   5       11.35        5.56      9.18 o 
 -13   2   5       38.37       41.46     10.91 o 
 -12   2   5      511.07      460.64     13.19 o 
 -11   2   5       26.74       17.92     11.20 o 
 -10   2   5      132.74      129.44      7.32 o 
  -9   2   5      257.98      202.91      5.65 o 
  -8   2   5     1248.53     1160.43     16.16 o 
  -7   2   5      391.65      399.90      5.29 o 
  -6   2   5      125.07      171.30      3.60 o 
  -5   2   5      117.68      168.96      3.10 o 
  -4   2   5      610.63      661.67      6.71 o 
  -3   2   5      414.70      443.81      4.26 o 
  -2   2   5     6777.01     7077.26     42.71 o 
  -1   2   5       59.68       52.09      1.78 o 
   0   2   5      336.42      391.20      4.20 o 
   1   2   5      635.23      638.12      6.04 o 
   2   2   5     3516.21     3905.67     25.14 o 
   3   2   5       49.07       50.31      2.07 o 
   4   2   5       44.59       27.82      2.07 o 
   5   2   5      147.55      134.01      3.57 o 
   6   2   5      318.61      292.75      5.80 o 
   7   2   5       95.70       69.74      3.80 o 
   8   2   5      143.69      155.89      7.05 o 
   9   2   5        0.30        2.81      4.93 o 
  10   2   5      208.02      221.91     10.59 o 
  11   2   5       84.95      104.06      8.98 o 
  12   2   5      240.77      270.41     12.75 o 
  13   2   5       15.08        7.05      8.63 o 
 -15   3   5      148.52      166.44     12.87 o 
 -14   3   5        0.00       -0.94      9.27 o 
 -13   3   5      294.49      327.57     16.38 o 
 -12   3   5       16.56       18.90      5.67 o 
 -11   3   5       17.47       15.95      4.88 o 
 -10   3   5      587.78      557.28     11.96 o 
  -9   3   5      394.38      427.26      7.13 o 
  -8   3   5       71.25       54.99      2.16 o 
  -7   3   5       41.53       33.10      1.96 o 
  -6   3   5      840.28      772.11      8.42 o 
  -5   3   5      415.94      450.06      5.22 o 
  -4   3   5        0.25        0.61      1.23 o 
  -3   3   5     1104.90     1161.30      9.00 o 
  -2   3   5     5802.94     5722.10     38.10 o 
  -1   3   5     1483.09     1505.49     10.83 o 
   0   3   5      355.31      372.20      4.21 o 
   1   3   5     4201.73     4529.09     35.80 o 
   2   3   5        0.87        0.82      1.36 o 
   3   3   5     2883.00     3487.00     25.65 o 
   4   3   5      962.97     1033.05      9.99 o 
   5   3   5     1247.81     1162.35     11.01 o 
   6   3   5      234.08      200.87      7.07 o 
   7   3   5      264.22      237.54      6.03 o 
   8   3   5      114.27      105.11      6.36 o 
   9   3   5       62.51       59.85      7.09 o 
  10   3   5       95.95       86.08     10.84 o 
  11   3   5        8.50        4.03      6.26 o 
  12   3   5      252.76      269.76     16.86 o 
  13   3   5        0.49       -1.32      8.19 o 
 -15   4   5        4.26       19.03     10.35 o 
 -14   4   5       69.25       71.50     10.64 o 
 -13   4   5        1.28        9.20      7.71 o 
 -12   4   5       33.38       31.77      5.97 o 
 -11   4   5        0.00       -1.67      2.43 o 
 -10   4   5        5.79        4.11      3.58 o 
  -9   4   5       25.21       14.98      2.67 o 
  -8   4   5     1082.59     1156.63     12.51 o 
  -7   4   5     1169.26     1032.38     10.82 o 
  -6   4   5        0.26        1.77      1.44 o 
  -5   4   5      504.31      504.17      5.96 o 
  -4   4   5      513.17      599.55      5.79 o 
  -3   4   5     1712.88     1895.97     13.51 o 
  -2   4   5      649.17      627.51      6.16 o 
  -1   4   5      174.15      177.22      2.92 o 
   0   4   5     2687.78     2799.84     21.27 o 
   1   4   5     5100.77     5329.36     35.36 o 
   2   4   5      584.10      623.94      6.33 o 
   3   4   5     1084.12     1292.46     10.59 o 
   4   4   5        1.19        4.23      1.91 o 
   5   4   5      260.11      290.71      5.09 o 
   6   4   5      535.47      479.05      8.02 o 
   7   4   5      394.15      405.62      7.90 o 
   8   4   5       53.31       33.82      5.18 o 
   9   4   5       69.17       60.92      7.16 o 
  10   4   5      103.69       79.02      8.03 o 
  11   4   5       10.45       13.80      5.99 o 
  12   4   5      779.09      821.38     20.86 o 
  13   4   5      121.57      150.54     13.03 o 
 -14   5   5       24.75       17.38      9.79 o 
 -13   5   5       31.70       41.11      4.47 o 
 -12   5   5      215.94      208.47      7.31 o 
 -11   5   5       71.43       73.31      4.51 o 
 -10   5   5      211.91      215.60      6.76 o 
  -9   5   5       37.34       35.61      2.99 o 
  -8   5   5     2150.31     1964.07     21.16 o 
  -7   5   5      655.54      671.46      8.21 o 
  -6   5   5      182.96      178.72      3.88 o 
  -5   5   5       57.05       58.07      2.41 o 
  -4   5   5      935.04      952.74      9.20 o 
  -3   5   5      436.89      437.84      4.87 o 
  -2   5   5       37.90       38.22      2.18 o 
  -1   5   5      286.56      241.68      3.67 o 
   0   5   5       14.56       22.05      1.65 o 
   1   5   5      962.84     1029.49      9.22 o 
   2   5   5      284.67      389.87      5.18 o 
   3   5   5     1912.61     2258.08     18.11 o 
   4   5   5      414.94      409.70      6.00 o 
   5   5   5       72.52       69.28      3.10 o 
   6   5   5      114.27      117.80      4.45 o 
   7   5   5       50.58       45.99      4.02 o 
   8   5   5      388.43      364.59     10.59 o 
   9   5   5       27.65       26.44      7.01 o 
  10   5   5       64.31       59.25      8.94 o 
  11   5   5       16.34        2.52      6.70 o 
  12   5   5       43.68       66.28      7.93 o 
  13   5   5       54.25       59.73     10.31 o 
 -14   6   5       13.42       19.53      5.86 o 
 -13   6   5        4.80       -5.23      5.23 o 
 -12   6   5      223.35      230.34      8.84 o 
 -11   6   5      305.09      288.65      8.69 o 
 -10   6   5       33.11       37.77      3.66 o 
  -9   6   5        0.40       -2.72      2.72 o 
  -8   6   5      179.74      204.36      5.68 o 
  -7   6   5      286.84      289.89      5.40 o 
  -6   6   5     1206.67     1187.44     13.38 o 
  -5   6   5      280.24      277.76      4.45 o 
  -4   6   5      181.34      200.12      4.04 o 
  -3   6   5      739.90      773.94      7.36 o 
  -2   6   5       12.56       19.13      1.58 o 
  -1   6   5      176.49      139.15      3.00 o 
   0   6   5       10.14        0.86      1.45 o 
   1   6   5      456.28      496.08      5.92 o 
   2   6   5     2384.36     2486.31     19.13 o 
   3   6   5       40.91       56.50      2.59 o 
   4   6   5       60.29       46.62      2.66 o 
   5   6   5      400.81      390.95      6.30 o 
   6   6   5      428.63      396.65      8.42 o 
   7   6   5      792.43      768.78     13.17 o 
   8   6   5       89.44       98.10      7.18 o 
   9   6   5       12.30       17.34      6.58 o 
  10   6   5       25.72       35.17      7.15 o 
  11   6   5      141.71      158.06     11.19 o 
  12   6   5      226.48      296.92     20.03 o 
  13   6   5       13.58        0.76      8.54 o 
 -14   7   5       17.41       29.81     15.72 o 
 -13   7   5       15.59        3.58     11.34 o 
 -12   7   5       35.36       41.96      5.77 o 
 -11   7   5       40.00       35.36      5.01 o 
 -10   7   5      133.96      169.60      9.36 o 
  -9   7   5      118.80      130.82      8.21 o 
  -8   7   5     2544.71     2501.47     28.26 o 
  -7   7   5     2829.06     2770.59     31.00 o 
  -6   7   5      825.56      841.08      9.52 o 
  -5   7   5      115.65      126.54      3.60 o 
  -4   7   5      452.92      464.42      6.93 o 
  -3   7   5      156.14      205.53      3.78 o 
  -2   7   5        3.63       -1.38      1.38 o 
  -1   7   5        5.81       -1.40      1.50 o 
   0   7   5      271.55      342.07      4.95 o 
   1   7   5      500.37      588.77      7.00 o 
   2   7   5      182.13      200.03      4.27 o 
   3   7   5        4.53       -0.28      1.92 o 
   4   7   5      162.71      144.08      4.14 o 
   5   7   5       95.88       93.00      3.82 o 
   6   7   5       20.58       14.24      3.31 o 
   7   7   5        0.94        0.81      3.78 o 
   8   7   5        4.38       -3.60      5.74 o 
   9   7   5      129.91      150.26     10.37 o 
  10   7   5       25.28       16.43      6.90 o 
  11   7   5      304.26      345.37     21.69 o 
  12   7   5       60.45       52.00      8.81 o 
 -14   8   5       11.11        5.85     16.67 o 
 -13   8   5       70.91       65.34      8.68 o 
 -12   8   5        7.41        3.31      5.59 o 
 -11   8   5       13.67       19.45      6.23 o 
 -10   8   5      151.17      148.12      8.75 o 
  -9   8   5      522.01      500.65     11.58 o 
  -8   8   5      889.22      902.77     12.55 o 
  -7   8   5      724.15      659.26      9.55 o 
  -6   8   5       81.34       76.66      3.64 o 
  -5   8   5      190.72      229.47      5.48 o 
  -4   8   5      357.65      379.57      5.18 o 
  -3   8   5       76.01       87.61      2.74 o 
  -2   8   5       84.03       98.55      2.78 o 
  -1   8   5      599.55      736.78      8.03 o 
   0   8   5      386.17      430.65      6.50 o 
   1   8   5      107.63      126.70      3.80 o 
   2   8   5      435.23      490.46      6.83 o 
   3   8   5      173.03      230.94      4.94 o 
   4   8   5      277.67      276.33      5.05 o 
   5   8   5      270.54      296.23      6.64 o 
   6   8   5       99.40       87.29      4.57 o 
   7   8   5        0.54       -4.76      4.86 o 
   8   8   5       34.44       27.28      6.82 o 
   9   8   5      111.13      100.25      9.39 o 
  10   8   5       37.32       24.23      8.19 o 
  11   8   5      239.16      249.33     13.45 o 
  12   8   5       23.62       14.76      8.44 o 
 -14   9   5      121.34      107.27     20.88 o 
 -13   9   5        1.00        6.39      7.20 o 
 -12   9   5        2.00       -2.76      5.59 o 
 -11   9   5       75.38       62.86      8.06 o 
 -10   9   5      321.09      330.55     13.51 o 
  -9   9   5        0.20       -3.52      3.52 o 
  -8   9   5      467.96      489.38     10.56 o 
  -7   9   5       44.90       39.93      3.49 o 
  -6   9   5      367.00      370.01      7.14 o 
  -5   9   5        3.61       10.32      2.60 o 
  -4   9   5       69.94       67.40      2.69 o 
  -3   9   5       26.81       49.88      2.79 o 
  -2   9   5     1135.08     1266.30     11.16 o 
  -1   9   5     3436.16     3427.08     27.35 o 
   0   9   5      268.64      256.95      5.85 o 
   1   9   5       10.25        8.16      2.70 o 
   2   9   5     1133.22     1107.85     11.41 o 
   3   9   5       10.86       11.37      2.39 o 
   4   9   5      506.46      489.85      7.13 o 
   5   9   5      708.29      656.17     11.15 o 
   6   9   5      347.73      310.18      8.58 o 
   7   9   5      190.61      200.70      9.36 o 
   8   9   5        4.91       -6.16      6.16 o 
   9   9   5       39.39       28.74     12.30 o 
  10   9   5      139.52      159.00     10.68 o 
  11   9   5        0.10        3.27      7.12 o 
  12   9   5        4.21        7.89      7.95 o 
 -13  10   5        0.03       10.15      7.46 o 
 -12  10   5      164.43      177.35     11.57 o 
 -11  10   5       20.17       28.56      7.48 o 
 -10  10   5       13.05       24.15      5.90 o 
  -9  10   5       18.50       17.37      4.59 o 
  -8  10   5      647.89      665.18     14.42 o 
  -7  10   5        3.16        7.19      3.67 o 
  -6  10   5      532.54      501.86      9.86 o 
  -5  10   5       60.32       49.00      3.74 o 
  -4  10   5       82.27       81.77      3.45 o 
  -3  10   5       58.11       55.57      2.79 o 
  -2  10   5      685.78      633.67      8.09 o 
  -1  10   5     2640.86     2542.85     23.47 o 
   0  10   5     1413.12     1361.55     14.94 o 
   1  10   5        6.96       14.04      2.59 o 
   2  10   5        0.44        3.73      2.71 o 
   3  10   5      207.92      219.60      5.19 o 
   4  10   5      664.02      676.28      8.94 o 
   5  10   5       23.42       18.22      3.38 o 
   6  10   5      528.29      487.10     11.31 o 
   7  10   5      129.14       87.22      8.11 o 
   8  10   5      221.07      187.12     10.62 o 
   9  10   5      341.22      347.69     14.54 o 
  10  10   5       27.19       40.65      8.03 o 
  11  10   5      116.89      118.16     10.92 o 
  12  10   5       77.16       75.18      9.71 o 
 -13  11   5       54.16       40.53      8.28 o 
 -12  11   5       90.79       82.54     15.86 o 
 -11  11   5       13.77       13.55      6.33 o 
 -10  11   5      185.78      184.13     10.08 o 
  -9  11   5      103.71      110.13      8.38 o 
  -8  11   5      174.00      161.53      7.93 o 
  -7  11   5      347.20      379.09     12.21 o 
  -6  11   5        4.89        3.97      4.09 o 
  -5  11   5      121.92      126.48      5.79 o 
  -4  11   5       31.54       28.37      2.70 o 
  -3  11   5      578.71      586.74      7.68 o 
  -2  11   5        4.21       -1.81      2.32 o 
  -1  11   5     1860.37     1897.42     19.11 o 
   0  11   5       86.29       72.66      3.98 o 
   1  11   5      908.97      907.53     11.63 o 
   2  11   5      313.17      281.51      6.23 o 
   3  11   5     1627.89     1538.30     15.56 o 
   4  11   5      423.10      386.32      7.06 o 
   5  11   5      315.73      338.20      7.95 o 
   6  11   5        4.15        9.18      5.65 o 
   7  11   5       74.61       55.62      7.35 o 
   8  11   5       18.50       10.70      6.85 o 
   9  11   5        5.19        7.50      7.21 o 
  10  11   5        2.87        0.65      7.97 o 
  11  11   5        0.28       -6.77      7.55 o 
 -13  12   5       32.26       20.62      8.52 o 
 -12  12   5       10.36       20.20      8.84 o 
 -11  12   5        0.78        2.51      6.24 o 
 -10  12   5      401.35      419.30     15.01 o 
  -9  12   5       33.75       29.40      6.75 o 
  -8  12   5       36.65       24.17      6.84 o 
  -7  12   5       63.42       54.95      7.84 o 
  -6  12   5      463.90      485.57     14.20 o 
  -5  12   5      175.86      140.72      8.59 o 
  -4  12   5      475.44      401.14      8.01 o 
  -3  12   5       14.57        9.92      2.36 o 
  -2  12   5       82.38       65.69      3.42 o 
  -1  12   5     2519.51     2340.09     21.79 o 
   0  12   5     2174.12     2068.73     20.95 o 
   1  12   5        0.72        0.47      2.84 o 
   2  12   5       24.07       15.45      3.26 o 
   3  12   5       78.78       80.42      4.25 o 
   4  12   5      758.92      771.47      9.86 o 
   5  12   5     1240.34     1340.17     17.72 o 
   6  12   5      231.60      257.55      6.63 o 
   7  12   5       59.35       47.76      8.63 o 
   8  12   5        0.00       -3.13      8.24 o 
   9  12   5       59.23       69.03      8.91 o 
  10  12   5      102.37      141.92     11.02 o 
  11  12   5        6.88        8.66      8.17 o 
 -12  13   5        3.16       -5.87      9.01 o 
 -11  13   5        6.60        2.95      6.63 o 
 -10  13   5       19.63       32.56      7.55 o 
  -9  13   5        6.27       -1.57      6.71 o 
  -8  13   5       77.10       65.17      8.36 o 
  -7  13   5       55.36       47.02      8.00 o 
  -6  13   5       42.37       33.54      6.15 o 
  -5  13   5      466.71      459.82     11.88 o 
  -4  13   5        2.27        3.34      3.10 o 
  -3  13   5       36.49       48.72      3.10 o 
  -2  13   5        5.50       -2.61      2.61 o 
  -1  13   5      782.00      813.29     11.06 o 
   0  13   5      131.45      144.47      6.25 o 
   1  13   5        6.21        6.15      3.59 o 
   2  13   5     2140.61     2079.47     21.84 o 
   3  13   5      277.73      248.76      7.47 o 
   4  13   5      914.28      907.99     12.58 o 
   5  13   5      276.45      239.16      9.09 o 
   6  13   5      462.81      400.21     15.68 o 
   7  13   5       11.49       15.42      7.70 o 
   8  13   5      425.90      384.55     17.32 o 
   9  13   5        5.44       -4.24      8.90 o 
  10  13   5      164.89      169.42     12.13 o 
  11  13   5        8.68        7.95      8.89 o 
 -12  14   5        3.63        2.28      9.09 o 
 -11  14   5       36.63       31.70      8.11 o 
 -10  14   5       18.59       13.05      7.23 o 
  -9  14   5       39.47       33.01      8.00 o 
  -8  14   5       48.11       43.01      8.20 o 
  -7  14   5      180.62      196.14     11.93 o 
  -6  14   5      880.12      878.04     19.99 o 
  -5  14   5      443.78      441.64     10.02 o 
  -4  14   5       99.49      100.07      5.44 o 
  -3  14   5      309.04      291.84      7.27 o 
  -2  14   5        0.55       -3.33      3.33 o 
  -1  14   5       11.00       12.95      3.87 o 
   0  14   5     1195.60     1145.74     16.17 o 
   1  14   5      212.41      193.76      7.09 o 
   2  14   5        0.03        4.20      4.52 o 
   3  14   5      261.53      231.79     10.31 o 
   4  14   5      418.24      460.00     12.35 o 
   5  14   5       36.17       55.89      5.67 o 
   6  14   5      470.01      402.26      9.43 o 
   7  14   5       19.18       11.94      9.10 o 
   8  14   5      145.25      173.25     14.35 o 
   9  14   5       42.25       49.25      9.77 o 
  10  14   5      139.49      143.66     11.61 o 
 -11  15   5        8.47        3.39      7.14 o 
 -10  15   5        0.66        9.60      7.28 o 
  -9  15   5        0.85        4.73      7.45 o 
  -8  15   5        3.55       12.01      8.09 o 
  -7  15   5       29.13       30.41      8.25 o 
  -6  15   5       27.94       25.26      6.75 o 
  -5  15   5      110.38       94.68      5.66 o 
  -4  15   5        1.80        7.65      4.82 o 
  -3  15   5      212.58      198.25      8.99 o 
  -2  15   5       49.76       58.28      5.98 o 
  -1  15   5      253.33      252.17      9.08 o 
   0  15   5      417.70      410.26     10.52 o 
   1  15   5       51.02       69.20      5.64 o 
   2  15   5      153.97      141.01      7.22 o 
   3  15   5       44.01       50.90      5.23 o 
   4  15   5      147.83      129.19      7.79 o 
   5  15   5       19.41       26.92      5.72 o 
   6  15   5       12.42        7.07      4.55 o 
   7  15   5       23.88       34.38      8.94 o 
   8  15   5       41.84       45.44      9.58 o 
   9  15   5        4.50        9.18      8.50 o 
  10  15   5      236.17      250.93     19.24 o 
 -11  16   5        0.16       -7.30      7.30 o 
 -10  16   5      119.29      143.14     11.97 o 
  -9  16   5       41.53       47.82      9.30 o 
  -8  16   5       23.43       31.69      8.30 o 
  -7  16   5       15.52       11.99      7.52 o 
  -6  16   5        0.00       -4.28      7.84 o 
  -5  16   5       16.68       18.53      4.07 o 
  -4  16   5      194.92      181.00     11.20 o 
  -3  16   5      225.92      209.10      9.17 o 
  -2  16   5      130.30      136.05      8.05 o 
  -1  16   5       16.24       18.91      5.09 o 
   0  16   5        1.24       -2.69      5.00 o 
   1  16   5        8.97       -2.93      4.83 o 
   2  16   5       13.36       15.44      5.28 o 
   3  16   5        0.55        2.02      5.09 o 
   4  16   5        6.72        6.34      5.58 o 
   5  16   5        2.77        1.81      5.72 o 
   6  16   5       12.19       15.81      4.95 o 
   7  16   5       29.17       28.17     10.79 o 
   8  16   5       36.02       49.51     10.32 o 
   9  16   5       15.71       -8.28      9.28 o 
 -10  17   5       43.39       35.24      9.43 o 
  -9  17   5        3.75       -0.40      8.95 o 
  -8  17   5       65.47       32.73     14.65 o 
  -7  17   5       24.87       17.64      9.44 o 
  -6  17   5        3.37        2.21      7.02 o 
  -5  17   5      474.22      474.59     12.91 o 
  -4  17   5        7.57       26.23      5.70 o 
  -3  17   5       13.00        7.33      5.33 o 
  -2  17   5        1.69       -0.98      4.92 o 
  -1  17   5        5.55       -0.05      5.67 o 
   0  17   5       61.82       72.73      7.28 o 
   1  17   5      341.36      371.56     13.64 o 
   2  17   5       95.46       88.48      8.52 o 
   3  17   5        0.63        7.27      5.91 o 
   4  17   5       19.23       13.57      6.47 o 
   5  17   5       15.24       13.56      7.08 o 
   6  17   5       63.70       84.00      6.77 o 
   7  17   5       12.75       18.37      9.99 o 
   8  17   5       63.87       80.90     12.48 o 
   9  17   5       68.46       82.81     12.85 o 
 -10  18   5       24.84        9.89     15.48 o 
  -9  18   5        4.46        2.87      8.71 o 
  -8  18   5       44.61       17.72     16.89 o 
  -7  18   5        2.77       12.26      9.17 o 
  -6  18   5      221.28      230.05     16.15 o 
  -5  18   5      216.30      213.38      9.75 o 
  -4  18   5      328.71      348.39     15.70 o 
  -3  18   5      926.34      935.84     21.85 o 
  -2  18   5       11.04       -3.42      5.92 o 
  -1  18   5       39.06       40.84      7.21 o 
   0  18   5      121.23      128.80     11.09 o 
   1  18   5      365.59      380.47     14.23 o 
   2  18   5       14.37       22.03      9.38 o 
   3  18   5      163.79      168.67     10.68 o 
   4  18   5       19.89       20.90     11.33 o 
   5  18   5        7.95        3.81      9.48 o 
   6  18   5      266.80      219.04     15.69 o 
   7  18   5      188.24      186.10     16.95 o 
   8  18   5       29.19       29.51     16.21 o 
  -9  19   5       52.23       34.62     12.73 o 
  -8  19   5        0.22        4.51     10.46 o 
  -7  19   5       43.73       43.18     10.41 o 
  -6  19   5       56.80       67.88     11.25 o 
  -5  19   5      169.46      164.64      9.30 o 
  -4  19   5       16.85       14.81      8.50 o 
  -3  19   5       21.06       32.57      7.18 o 
  -2  19   5        1.15       -6.06      6.06 o 
  -1  19   5        1.27       -4.31      6.25 o 
   0  19   5        6.71        4.33      7.58 o 
   1  19   5      157.82      173.42     12.36 o 
   2  19   5      314.20      321.06     14.12 o 
   3  19   5      142.60      168.26     11.36 o 
   4  19   5      294.54      280.60     19.22 o 
   5  19   5      239.18      307.85     17.58 o 
   6  19   5       36.26       31.80     11.95 o 
   7  19   5      140.33      112.28     16.15 o 
  -8  20   5       32.70        8.49     10.25 o 
  -7  20   5       71.63       64.95     12.16 o 
  -6  20   5        1.66        0.74     10.65 o 
  -5  20   5        8.42       16.00      9.75 o 
  -4  20   5      140.79      136.50     13.61 o 
  -3  20   5       80.38       72.41     11.82 o 
  -2  20   5       69.89       85.97     10.69 o 
  -1  20   5      192.34      228.66     15.63 o 
   0  20   5      286.14      296.67     16.06 o 
   1  20   5      281.68      268.80     14.62 o 
   2  20   5        7.19        3.92      7.73 o 
   3  20   5      169.74      197.90     13.35 o 
   4  20   5      138.85      137.73     13.90 o 
   5  20   5        0.00        2.11      9.33 o 
   6  20   5        1.73       -9.96      9.96 o 
  -7  21   5       29.53       29.71     12.78 o 
  -6  21   5      264.19      279.53     20.13 o 
  -5  21   5       87.65       88.32     12.23 o 
  -4  21   5      239.20      255.54     16.39 o 
  -3  21   5        0.08       13.83      9.93 o 
  -2  21   5       39.39       70.29     13.81 o 
  -1  21   5       48.61       50.60     10.86 o 
   0  21   5       29.95       30.22     14.72 o 
   1  21   5      132.77      147.04     16.34 o 
   2  21   5       91.78       65.27     14.75 o 
   3  21   5        0.22       -7.66     14.92 o 
   4  21   5        3.36        2.88     10.89 o 
   5  21   5       83.31       89.75     12.66 o 
  -6  22   5       25.54        4.77     15.81 o 
  -5  22   5       10.77      -11.27     11.27 o 
  -4  22   5       89.65      122.09     15.40 o 
  -3  22   5        0.72       -3.69     11.09 o 
  -2  22   5       26.78       17.86     10.67 o 
  -1  22   5       14.40       -1.09      9.62 o 
   0  22   5        1.17       -2.90     10.64 o 
   1  22   5        1.25        1.91      9.83 o 
   2  22   5        0.97       -1.27     11.14 o 
   3  22   5       54.84       43.28     13.28 o 
   4  22   5       59.57       47.47     14.66 o 
  -4  23   5       24.36       16.53     23.32 o 
  -3  23   5        5.05       13.38     20.33 o 
  -2  23   5        8.65       36.70     14.75 o 
  -1  23   5        0.19       -7.62      9.61 o 
   0  23   5       65.43       62.77     12.71 o 
   1  23   5        1.70        8.88     10.93 o 
   2  23   5        4.77        2.83     10.49 o 
 -14   0   6        0.05       13.99     28.40 o 
 -12   0   6        5.09        7.92      6.56 o 
 -10   0   6     1222.92     1089.20     21.18 o 
  -8   0   6      492.64      465.12      7.60 o 
  -6   0   6      491.09      527.76     12.12 o 
  -4   0   6      137.70      156.28      3.97 o 
  -2   0   6      653.04      759.60      9.18 o 
   0   0   6      173.21      158.99      4.37 o 
   2   0   6     1115.72     1236.56     14.42 o 
   4   0   6      695.29      567.70     10.22 o 
   6   0   6      561.42      592.15     12.92 o 
   8   0   6     1536.58     1402.95     28.82 o 
  10   0   6      286.75      389.55     22.03 o 
  12   0   6       82.59       97.50     20.77 o 
 -15   1   6       72.59       98.92     38.36 o 
 -14   1   6       71.42       70.78      7.48 o 
 -13   1   6      204.30      159.06     10.74 o 
 -12   1   6      460.09      448.55     11.83 o 
 -11   1   6      146.34      157.69      6.15 o 
 -10   1   6       32.13       36.36      6.03 o 
  -9   1   6      181.83      175.77      4.49 o 
  -8   1   6        3.70        3.98      1.62 o 
  -7   1   6      901.99      834.10      9.25 o 
  -6   1   6      686.00      690.28      7.33 o 
  -5   1   6        0.08       -0.29      1.24 o 
  -4   1   6      143.65      146.56      2.68 o 
  -3   1   6      702.97      657.77      5.60 o 
  -2   1   6        0.37        0.59      1.19 o 
  -1   1   6       82.66       93.50      2.29 o 
   0   1   6      581.50      621.89      5.54 o 
   1   1   6      244.76      298.49      4.23 o 
   2   1   6       13.53       23.11      1.80 o 
   3   1   6        0.02       -1.53      1.53 o 
   4   1   6        6.23        3.46      1.86 o 
   5   1   6       40.87       39.51      2.63 o 
   6   1   6      169.60      163.87      4.87 o 
   7   1   6      434.69      492.97      9.46 o 
   8   1   6     1100.48     1100.14     18.26 o 
   9   1   6       31.16       46.28      6.83 o 
  10   1   6      152.76      156.38     10.18 o 
  11   1   6       13.70       23.48      8.15 o 
  12   1   6        0.75       -6.56      8.44 o 
  13   1   6      130.75      114.66     11.26 o 
 -15   2   6       46.15       80.07      9.60 o 
 -14   2   6      170.52      191.61     22.28 o 
 -13   2   6        3.28        1.87      6.81 o 
 -12   2   6      236.56      228.11      9.56 o 
 -11   2   6       12.77       12.36      5.36 o 
 -10   2   6       41.20       44.69      3.27 o 
  -9   2   6     1505.11     1518.37     18.32 o 
  -8   2   6      335.67      302.87      4.90 o 
  -7   2   6     2687.38     2684.75     24.03 o 
  -6   2   6      118.15      139.01      3.04 o 
  -5   2   6      139.69      134.27      4.27 o 
  -4   2   6      882.69      894.99      7.81 o 
  -3   2   6     2494.30     2632.25     18.80 o 
  -2   2   6        0.33       -1.24      1.25 o 
  -1   2   6       14.90       26.81      1.65 o 
   0   2   6        0.18       -1.32      1.32 o 
   1   2   6      931.09      909.19      8.34 o 
   2   2   6     1201.98     1291.42     10.28 o 
   3   2   6     1693.46     1982.35     14.93 o 
   4   2   6       15.83       14.28      2.06 o 
   5   2   6        4.91        4.50      2.01 o 
   6   2   6        4.66        7.90      3.02 o 
   7   2   6     2114.27     2066.59     22.71 o 
   8   2   6       14.68        7.41      4.51 o 
   9   2   6       17.11       23.48      6.85 o 
  10   2   6      105.41      123.61      9.48 o 
  11   2   6       63.34       50.93      8.29 o 
  12   2   6       10.20        2.78      7.66 o 
  13   2   6       48.40       48.16     12.73 o 
 -15   3   6        3.69       -3.97      9.83 o 
 -14   3   6       30.76       45.60     10.35 o 
 -13   3   6      230.49      214.53     13.87 o 
 -12   3   6        2.83        4.60      5.00 o 
 -11   3   6        0.57        0.46      4.71 o 
 -10   3   6      442.08      383.12      7.74 o 
  -9   3   6        1.35        1.19      1.59 o 
  -8   3   6      318.77      295.81      5.21 o 
  -7   3   6      415.72      482.47      6.40 o 
  -6   3   6      328.36      323.48      4.81 o 
  -5   3   6      197.55      257.10      4.08 o 
  -4   3   6      482.27      458.80      5.14 o 
  -3   3   6     2592.19     2715.05     18.34 o 
  -2   3   6     3121.40     3460.63     24.30 o 
  -1   3   6      880.67     1001.28      8.42 o 
   0   3   6     3333.29     3655.19     24.51 o 
   1   3   6     1050.34     1150.88      9.59 o 
   2   3   6      321.16      405.98      4.99 o 
   3   3   6       53.68       49.36      2.28 o 
   4   3   6        4.88        5.03      1.94 o 
   5   3   6       99.00       95.39      4.36 o 
   6   3   6     1760.49     1659.09     19.01 o 
   7   3   6      436.36      440.67     10.92 o 
   8   3   6      178.70      178.05      9.87 o 
   9   3   6      106.30       99.69      7.72 o 
  10   3   6      167.17      148.27     10.05 o 
  11   3   6       82.72       85.28      9.09 o 
  12   3   6      320.20      336.20     14.47 o 
  13   3   6       20.16       23.78      8.55 o 
 -15   4   6       29.71       38.49     10.41 o 
 -14   4   6        2.82        8.11     13.70 o 
 -13   4   6       67.91       52.78     24.93 o 
 -12   4   6        2.13        1.23      3.77 o 
 -11   4   6       11.00       12.01      2.91 o 
 -10   4   6     1176.31     1112.64     15.33 o 
  -9   4   6       32.72       20.94      2.64 o 
  -8   4   6       34.64       35.62      2.72 o 
  -7   4   6     1111.43     1087.66     12.48 o 
  -6   4   6        2.63        2.69      1.74 o 
  -5   4   6      186.75      180.73      3.36 o 
  -4   4   6     1631.46     1696.83     14.55 o 
  -3   4   6     4070.92     4486.84     31.71 o 
  -2   4   6     4957.87     5352.50     34.34 o 
  -1   4   6      936.52      952.49      8.81 o 
   0   4   6     1953.98     2126.92     16.86 o 
   1   4   6      758.28      918.58      8.30 o 
   2   4   6     1105.26     1232.10     10.13 o 
   3   4   6        0.09        0.48      1.67 o 
   4   4   6      136.86      205.23      4.21 o 
   5   4   6      180.37      204.12      5.12 o 
   6   4   6     1389.29     1410.58     17.13 o 
   7   4   6     2514.20     2313.81     26.28 o 
   8   4   6     1285.13     1254.91     24.45 o 
   9   4   6      475.97      426.31     14.44 o 
  10   4   6      167.00      167.72      9.43 o 
  11   4   6        2.38        4.46      7.03 o 
  12   4   6        3.41       -3.53      7.68 o 
 -14   5   6      244.63      268.40     44.09 o 
 -13   5   6       72.08       82.39      4.96 o 
 -12   5   6       24.99       22.86      6.32 o 
 -11   5   6      290.59      292.65      8.96 o 
 -10   5   6      545.44      562.90     10.42 o 
  -9   5   6       69.74       68.73      3.72 o 
  -8   5   6        0.36       -2.19      2.19 o 
  -7   5   6      948.46      814.98     10.56 o 
  -6   5   6     1954.58     2096.52     20.14 o 
  -5   5   6     1279.19     1286.50     13.39 o 
  -4   5   6        8.77       15.47      1.83 o 
  -3   5   6        2.39        6.78      1.74 o 
  -2   5   6      289.62      345.17      4.61 o 
  -1   5   6     1631.38     1759.16     13.00 o 
   0   5   6     4005.26     4286.30     30.36 o 
   1   5   6       72.19       66.44      2.60 o 
   2   5   6       12.03        6.64      1.74 o 
   3   5   6     2424.20     2684.06     20.70 o 
   4   5   6        4.16        4.63      2.08 o 
   5   5   6      573.81      514.17      8.03 o 
   6   5   6      940.66      990.61     13.08 o 
   7   5   6       25.12       28.01      4.35 o 
   8   5   6     1233.41     1214.31     31.20 o 
   9   5   6        3.34        4.20      6.07 o 
  10   5   6       56.70       54.50      8.23 o 
  11   5   6        0.11       -6.19      6.19 o 
  12   5   6      129.58      150.83     12.79 o 
 -14   6   6        1.47       11.82      6.61 o 
 -13   6   6        0.75        7.00     10.34 o 
 -12   6   6      506.95      551.52     13.51 o 
 -11   6   6        8.80       12.60      4.42 o 
 -10   6   6      632.97      609.78     11.50 o 
  -9   6   6      334.85      332.86      7.90 o 
  -8   6   6       21.42       23.32      3.61 o 
  -7   6   6      196.45      209.14      5.77 o 
  -6   6   6      573.85      624.65      7.62 o 
  -5   6   6      204.83      217.97      4.69 o 
  -4   6   6      904.65      982.09     10.00 o 
  -3   6   6      100.52       68.99      2.53 o 
  -2   6   6     3071.91     3136.84     22.28 o 
  -1   6   6     1219.43     1182.23     10.05 o 
   0   6   6     1039.72      993.08      9.08 o 
   1   6   6       22.83       26.74      2.23 o 
   2   6   6       64.36       66.82      3.00 o 
   3   6   6      661.46      713.90      8.17 o 
   4   6   6      123.05      116.76      3.53 o 
   5   6   6       73.31       78.91      3.86 o 
   6   6   6       85.54       67.45      4.29 o 
   7   6   6       85.16       79.97      5.62 o 
   8   6   6       80.53       99.11      8.69 o 
   9   6   6        2.46       -4.22      6.04 o 
  10   6   6       42.66       58.68      7.84 o 
  11   6   6        8.42        2.95      7.46 o 
  12   6   6       12.09       24.97      7.69 o 
 -14   7   6      116.07      117.52      8.95 o 
 -13   7   6      205.36      179.68     10.87 o 
 -12   7   6      371.86      344.36     12.33 o 
 -11   7   6      539.97      509.98     17.19 o 
 -10   7   6      343.51      341.90     12.87 o 
  -9   7   6       72.04       65.16      6.13 o 
  -8   7   6       11.82       11.74      4.34 o 
  -7   7   6      718.36      709.05      9.53 o 
  -6   7   6      220.42      173.12      4.32 o 
  -5   7   6       16.69        6.93      2.30 o 
  -4   7   6     1337.93     1482.48     15.22 o 
  -3   7   6      244.54      246.64      4.60 o 
  -2   7   6      292.02      426.06      5.73 o 
  -1   7   6       78.33       69.12      2.64 o 
   0   7   6      667.98      683.28      8.10 o 
   1   7   6     2136.92     2141.88     17.46 o 
   2   7   6      245.02      254.21      4.93 o 
   3   7   6      105.37      113.58      3.66 o 
   4   7   6       87.48      101.77      3.46 o 
   5   7   6      256.53      275.11      6.97 o 
   6   7   6      185.95      164.06      6.01 o 
   7   7   6        6.62        3.19      4.81 o 
   8   7   6        5.87       -0.94      6.56 o 
   9   7   6       58.58       60.77      7.76 o 
  10   7   6        0.00        6.18      6.28 o 
  11   7   6      172.66      202.08     12.16 o 
  12   7   6      243.63      252.01     13.67 o 
 -14   8   6       18.94       22.40     10.01 o 
 -13   8   6      119.39      128.10     10.40 o 
 -12   8   6      241.15      238.27     11.31 o 
 -11   8   6       27.77       21.07      7.06 o 
 -10   8   6       48.34       44.72      5.70 o 
  -9   8   6       19.59       15.53      3.04 o 
  -8   8   6        1.24        0.01      2.55 o 
  -7   8   6      821.34      848.88     11.46 o 
  -6   8   6       53.60       62.57      3.77 o 
  -5   8   6      112.56       81.72      3.80 o 
  -4   8   6      293.13      347.36      5.19 o 
  -3   8   6      129.98      150.64      3.96 o 
  -2   8   6     1499.48     1604.55     13.76 o 
  -1   8   6       45.18       38.94      2.53 o 
   0   8   6     1713.78     1752.48     16.07 o 
   1   8   6      313.51      359.83      6.02 o 
   2   8   6      469.72      430.12      6.72 o 
   3   8   6       97.51      103.80      3.72 o 
   4   8   6        3.00       -0.88      2.17 o 
   5   8   6      355.75      406.54      8.59 o 
   6   8   6      219.89      212.55      5.78 o 
   7   8   6       98.95       91.43      7.43 o 
   8   8   6       24.30        6.39      5.91 o 
   9   8   6        0.41        3.73      6.29 o 
  10   8   6        6.47        4.74     10.35 o 
  11   8   6        0.71        1.47      8.24 o 
  12   8   6      112.39      160.78     11.72 o 
 -14   9   6       12.21        4.51      7.58 o 
 -13   9   6        0.77       -3.85     10.98 o 
 -12   9   6      219.15      239.11     11.95 o 
 -11   9   6      100.08      109.87      9.54 o 
 -10   9   6      690.38      711.88     16.56 o 
  -9   9   6       11.67       19.11      4.22 o 
  -8   9   6      216.25      229.30      8.31 o 
  -7   9   6       30.30       35.19      3.63 o 
  -6   9   6       55.79       39.43      3.89 o 
  -5   9   6       54.84       42.89      3.49 o 
  -4   9   6       24.14       21.92      2.21 o 
  -3   9   6       44.12       55.35      2.99 o 
  -2   9   6        0.45       -1.91      1.91 o 
  -1   9   6       38.18       61.52      2.95 o 
   0   9   6     2298.48     2468.27     21.33 o 
   1   9   6       70.34       88.66      3.72 o 
   2   9   6      153.70      153.88      4.37 o 
   3   9   6       41.09       53.12      3.18 o 
   4   9   6      386.36      351.92      6.77 o 
   5   9   6        4.04        4.58      3.17 o 
   6   9   6      753.44      671.41     10.97 o 
   7   9   6      167.47      164.01      9.22 o 
   8   9   6       15.74       13.63      6.81 o 
   9   9   6       14.29       17.43      6.71 o 
  10   9   6        0.27       -2.74      6.94 o 
  11   9   6       85.58      126.84     10.94 o 
  12   9   6       21.63       34.74      9.35 o 
 -13  10   6       14.17       22.40      8.40 o 
 -12  10   6      195.61      167.80     16.60 o 
 -11  10   6       76.77       67.42      8.69 o 
 -10  10   6      279.46      252.63     11.33 o 
  -9  10   6       39.30       32.54      4.84 o 
  -8  10   6        0.95        2.86      4.40 o 
  -7  10   6       40.10       45.64      5.72 o 
  -6  10   6      787.47      800.78     12.86 o 
  -5  10   6      552.41      560.85      9.47 o 
  -4  10   6        9.19        4.29      2.17 o 
  -3  10   6      260.51      285.22      5.25 o 
  -2  10   6       14.77       25.67      2.63 o 
  -1  10   6        1.89        3.14      2.70 o 
   0  10   6      571.54      557.59      8.24 o 
   1  10   6      123.00      112.98      4.20 o 
   2  10   6       10.25        4.24      2.69 o 
   3  10   6       20.27       37.03      3.17 o 
   4  10   6      521.23      503.78      8.29 o 
   5  10   6        0.50       -1.64      3.28 o 
   6  10   6      301.12      310.57     12.12 o 
   7  10   6       68.83       59.73      7.37 o 
   8  10   6      340.74      372.56     20.05 o 
   9  10   6       60.50       45.91      8.67 o 
  10  10   6       13.74        5.20      7.84 o 
  11  10   6       35.86       50.67      9.31 o 
 -13  11   6        0.91        2.54      7.74 o 
 -12  11   6       71.52       60.27      8.89 o 
 -11  11   6       20.89       10.90      7.40 o 
 -10  11   6       62.85       79.23      7.77 o 
  -9  11   6       13.44        2.33     10.16 o 
  -8  11   6      420.20      389.79     17.81 o 
  -7  11   6     1588.18     1554.23     26.27 o 
  -6  11   6      104.98       85.08      6.29 o 
  -5  11   6      444.40      422.88      9.84 o 
  -4  11   6      287.65      286.06      7.68 o 
  -3  11   6        0.70       -0.01      1.95 o 
  -2  11   6     1139.93     1098.01     12.08 o 
  -1  11   6      210.36      192.92      5.80 o 
   0  11   6     1798.51     1726.72     17.63 o 
   1  11   6      777.52      753.06     10.07 o 
   2  11   6      110.94       83.66      4.20 o 
   3  11   6      164.70      133.62      4.80 o 
   4  11   6      129.16       82.04      4.29 o 
   5  11   6       11.00        7.54      3.84 o 
   6  11   6       31.73       38.87      4.01 o 
   7  11   6        9.04        4.79      6.40 o 
   8  11   6      159.59      156.51     10.75 o 
   9  11   6        0.19       -7.74      7.74 o 
  10  11   6        4.04        5.16      8.23 o 
  11  11   6       23.67       21.86      8.72 o 
 -13  12   6       56.19       62.37     10.38 o 
 -12  12   6       41.34       45.37      9.79 o 
 -11  12   6       66.69       94.25      8.49 o 
 -10  12   6      168.72      185.26     12.05 o 
  -9  12   6       16.52       22.96      6.95 o 
  -8  12   6        0.21        9.78      6.44 o 
  -7  12   6       73.27       70.03      8.16 o 
  -6  12   6      280.60      226.25     10.33 o 
  -5  12   6      649.91      596.24     12.06 o 
  -4  12   6     1344.87     1310.97     16.90 o 
  -3  12   6      126.55      120.06      4.05 o 
  -2  12   6      181.14      212.63      5.70 o 
  -1  12   6       49.52       27.65      3.77 o 
   0  12   6      110.77      126.27      5.27 o 
   1  12   6      103.05      105.64      4.80 o 
   2  12   6     1444.83     1395.30     18.08 o 
   3  12   6       23.53       23.57      3.91 o 
   4  12   6       70.12       72.08      4.58 o 
   5  12   6       62.55       55.80      5.99 o 
   6  12   6       71.29       66.60      5.12 o 
   7  12   6       40.59       37.29      8.58 o 
   8  12   6      235.58      249.70     13.03 o 
   9  12   6       12.41       11.40      7.70 o 
  10  12   6      154.98      171.79     12.62 o 
  11  12   6       30.50       38.20      9.64 o 
 -12  13   6      223.60      264.20     25.90 o 
 -11  13   6        7.73        6.75      7.43 o 
 -10  13   6       75.83       64.50     11.65 o 
  -9  13   6       30.55       28.63      7.74 o 
  -8  13   6        4.81        9.32      6.67 o 
  -7  13   6      253.44      244.99     12.53 o 
  -6  13   6      101.24       49.34      6.32 o 
  -5  13   6      187.64      190.54     10.44 o 
  -4  13   6        4.21       12.15      4.09 o 
  -3  13   6       81.65       84.48      3.71 o 
  -2  13   6      516.81      504.38      9.01 o 
  -1  13   6     1049.94     1021.79     14.10 o 
   0  13   6        0.16       -3.39      3.39 o 
   1  13   6       21.87       17.30      4.11 o 
   2  13   6      203.03      189.22      6.81 o 
   3  13   6      312.70      296.86      8.74 o 
   4  13   6      157.29      172.76      6.30 o 
   5  13   6        4.42       10.88      6.41 o 
   6  13   6       55.17       51.16      5.79 o 
   7  13   6      121.21      145.28     17.83 o 
   8  13   6       54.54       46.89      8.52 o 
   9  13   6       24.46       20.81      8.74 o 
  10  13   6        3.92        4.85      9.18 o 
 -12  14   6        4.95        0.85      8.91 o 
 -11  14   6        1.74        4.44      7.43 o 
 -10  14   6        3.03       12.04      7.46 o 
  -9  14   6       13.90        7.72      6.96 o 
  -8  14   6      185.23      212.37     12.41 o 
  -7  14   6      234.12      198.71     12.15 o 
  -6  14   6       97.93      100.91      8.87 o 
  -5  14   6     2472.86     2389.24     28.60 o 
  -4  14   6      155.20      131.18      6.38 o 
  -3  14   6      459.16      382.97      9.22 o 
  -2  14   6      386.92      374.26     10.59 o 
  -1  14   6      263.97      232.99      8.07 o 
   0  14   6      423.95      428.14     10.05 o 
   1  14   6       39.03       28.40      4.65 o 
   2  14   6       55.33       55.23      4.92 o 
   3  14   6       45.45       38.67      5.13 o 
   4  14   6       16.30        6.10      4.79 o 
   5  14   6        1.55       -2.31      6.16 o 
   6  14   6        1.03        3.54      6.03 o 
   7  14   6       63.80       64.09     10.16 o 
   8  14   6       88.37      109.60     10.51 o 
   9  14   6        1.10       -8.00      8.00 o 
  10  14   6      105.98      123.02     12.29 o 
 -11  15   6       25.91       12.78      8.32 o 
 -10  15   6       24.09       43.52      9.44 o 
  -9  15   6        2.22       -6.65      6.65 o 
  -8  15   6       83.32       63.43      9.19 o 
  -7  15   6       15.96        3.39      7.66 o 
  -6  15   6       16.33       12.91      6.78 o 
  -5  15   6        0.42       -5.44      5.44 o 
  -4  15   6       25.78       21.10      5.23 o 
  -3  15   6       29.93       27.23      4.13 o 
  -2  15   6      154.22      142.06      8.08 o 
  -1  15   6      554.93      496.52     12.39 o 
   0  15   6     1046.91      987.24     17.86 o 
   1  15   6        0.18       -4.27      4.27 o 
   2  15   6      260.35      225.77      9.27 o 
   3  15   6      185.27      200.99      7.83 o 
   4  15   6      169.55      176.45      8.61 o 
   5  15   6       30.42       41.46      7.46 o 
   6  15   6       20.93       18.54      5.97 o 
   7  15   6       67.11       79.48     10.91 o 
   8  15   6        6.09       -0.26      9.40 o 
   9  15   6       14.02        2.52      8.64 o 
 -11  16   6       11.87       22.28      9.13 o 
 -10  16   6      633.06      686.53     26.66 o 
  -9  16   6       12.09       21.69      8.71 o 
  -8  16   6        0.00        6.69      7.47 o 
  -7  16   6      180.68      153.01     11.60 o 
  -6  16   6       32.98       29.46      7.16 o 
  -5  16   6       87.55       87.89      5.01 o 
  -4  16   6      113.45      130.83      7.56 o 
  -3  16   6       79.77       72.68      6.71 o 
  -2  16   6       63.55       61.22      6.64 o 
  -1  16   6        7.55        5.03      5.37 o 
   0  16   6      105.26      116.47      8.03 o 
   1  16   6        3.63       -0.25      5.29 o 
   2  16   6       98.82       94.93      8.80 o 
   3  16   6       31.91       18.49      6.19 o 
   4  16   6      319.30      309.12     11.26 o 
   5  16   6      201.43      199.55     10.35 o 
   6  16   6       71.17       83.18      8.67 o 
   7  16   6      191.12      223.60     15.19 o 
   8  16   6       21.08       17.84     10.05 o 
   9  16   6       44.33       29.13     11.36 o 
 -10  17   6       87.53       99.98     11.66 o 
  -9  17   6        0.48       -7.69      7.69 o 
  -8  17   6       35.46       35.50     10.50 o 
  -7  17   6        5.05       14.38      8.88 o 
  -6  17   6       13.59       18.11      8.38 o 
  -5  17   6       35.38       43.68      5.78 o 
  -4  17   6      105.62       99.55      7.46 o 
  -3  17   6      139.92      132.44      8.19 o 
  -2  17   6       72.71       71.68      9.37 o 
  -1  17   6        0.15       -5.52      5.52 o 
   0  17   6       16.56       14.84      6.35 o 
   1  17   6        0.89       -5.00      5.75 o 
   2  17   6       30.86       27.24      7.21 o 
   3  17   6       48.17       60.90      7.96 o 
   4  17   6       25.70       32.23      7.80 o 
   5  17   6       16.65       18.17      9.71 o 
   6  17   6       80.82       84.29     10.32 o 
   7  17   6       18.99       18.01      9.70 o 
   8  17   6       22.67       28.86     13.40 o 
 -10  18   6       24.50      -15.28     25.47 o 
  -9  18   6       48.46       51.39     10.88 o 
  -8  18   6       76.19      107.13     12.17 o 
  -7  18   6      102.30      106.10     11.85 o 
  -6  18   6       20.76       24.51      8.74 o 
  -5  18   6      198.60      193.89      9.09 o 
  -4  18   6      492.11      460.23     14.46 o 
  -3  18   6        3.38        8.56      6.09 o 
  -2  18   6        8.63        1.40      6.04 o 
  -1  18   6       40.11       54.01      7.56 o 
   0  18   6      132.20      145.24     12.53 o 
   1  18   6      508.54      515.56     18.12 o 
   2  18   6        0.60       -0.24      6.34 o 
   3  18   6       19.52       31.36      7.69 o 
   4  18   6       18.52       13.51      7.34 o 
   5  18   6      105.72      129.30     12.96 o 
   6  18   6      136.34      178.68     21.23 o 
   7  18   6      172.62      136.56     16.64 o 
  -9  19   6      153.68      159.97     14.70 o 
  -8  19   6      184.40      232.07     16.26 o 
  -7  19   6        0.32      -10.63     10.63 o 
  -6  19   6       14.32       -3.18      9.05 o 
  -5  19   6        3.94       -1.13      7.97 o 
  -4  19   6       21.30       12.49     10.96 o 
  -3  19   6       65.99       77.98     12.72 o 
  -2  19   6       89.94      116.12      9.32 o 
  -1  19   6      235.11      271.14     12.60 o 
   0  19   6      272.25      276.93     15.27 o 
   1  19   6       85.59       90.01     10.19 o 
   2  19   6       13.53       11.16      8.38 o 
   3  19   6      273.03      291.60     13.94 o 
   4  19   6      372.90      376.76     19.38 o 
   5  19   6        0.30       -0.05     10.74 o 
   6  19   6      243.44      278.79     20.52 o 
   7  19   6        2.66       -4.71     12.58 o 
  -8  20   6        0.07        0.70     10.22 o 
  -7  20   6      197.62      194.88     14.95 o 
  -6  20   6       48.59       59.08     11.23 o 
  -5  20   6      127.40      149.76     15.42 o 
  -4  20   6       28.70       31.91      9.82 o 
  -3  20   6       12.00       16.06      9.76 o 
  -2  20   6      105.80      127.67     11.40 o 
  -1  20   6       16.87       21.54     10.61 o 
   0  20   6       66.22       95.06     12.30 o 
   1  20   6       45.12       43.45     10.83 o 
   2  20   6       13.65       25.35      8.55 o 
   3  20   6      172.29      186.48     13.32 o 
   4  20   6       33.77       29.29     11.89 o 
   5  20   6      352.04      368.31     20.14 o 
   6  20   6       91.73       94.44     15.56 o 
  -7  21   6       67.42       78.34     13.58 o 
  -6  21   6      106.01      121.02     16.07 o 
  -5  21   6       11.26       11.01     12.56 o 
  -4  21   6       33.70       30.94     11.42 o 
  -3  21   6       47.35       41.14     11.34 o 
  -2  21   6       56.28       47.94     10.70 o 
  -1  21   6       20.21       40.51     11.13 o 
   0  21   6      148.02      169.06     14.84 o 
   1  21   6       99.89      128.04     20.44 o 
   2  21   6        0.15       -3.30      9.82 o 
   3  21   6       22.64       23.22     16.56 o 
   4  21   6       22.88       18.27     12.33 o 
   5  21   6        1.16      -14.68     14.68 o 
  -5  22   6       32.07       35.68     13.01 o 
  -4  22   6       98.20       97.50     13.60 o 
  -3  22   6        4.27       22.27     11.87 o 
  -2  22   6        1.01       16.23     15.86 o 
  -1  22   6       58.11       80.20     12.85 o 
   0  22   6      131.34      139.19     14.14 o 
   1  22   6        6.94       16.25     10.79 o 
   2  22   6      241.65      225.50     17.07 o 
   3  22   6       77.58      125.24     23.42 o 
  -3  23   6       55.56       51.29     24.59 o 
  -2  23   6        5.69        9.36     12.66 o 
  -1  23   6       42.08       32.82     11.39 o 
   0  23   6       39.91       57.94     12.09 o 
   1  23   6       55.23       65.20     19.18 o 
 -15   0   7        0.34        3.39     22.89 o 
 -13   0   7     1268.07     1266.53     33.25 o 
 -11   0   7        2.61       -0.32      3.49 o 
  -9   0   7        2.20        7.88      3.15 o 
  -7   0   7       98.75       73.47      3.83 o 
  -5   0   7        5.64        2.39      1.69 o 
  -3   0   7       13.00       24.15      2.48 o 
  -1   0   7      124.23      146.33      4.33 o 
   1   0   7      279.59      312.07      6.85 o 
   3   0   7     1485.17     1421.11     20.79 o 
   5   0   7       98.95       71.80      4.84 o 
   7   0   7      772.01      737.20     19.00 o 
   9   0   7      714.72      682.67     27.72 o 
  11   0   7      403.66      358.05     32.85 o 
 -15   1   7       50.81       78.15     35.40 o 
 -14   1   7      281.22      277.77     12.81 o 
 -13   1   7      262.15      268.98      9.76 o 
 -12   1   7        0.54        4.55      5.39 o 
 -11   1   7       63.83       61.24      3.60 o 
 -10   1   7       15.29       13.82      3.70 o 
  -9   1   7      133.93      135.71      4.77 o 
  -8   1   7      125.50      162.48      4.31 o 
  -7   1   7      458.49      485.62      6.93 o 
  -6   1   7      476.49      466.09      6.16 o 
  -5   1   7       24.73       30.62      1.87 o 
  -4   1   7       10.95       23.00      1.52 o 
  -3   1   7      794.11      831.05      7.64 o 
  -2   1   7      335.71      393.31      4.61 o 
  -1   1   7      444.59      451.97      5.09 o 
   0   1   7       13.45        8.39      1.47 o 
   1   1   7      391.88      420.25      5.91 o 
   2   1   7        2.15       -1.62      1.62 o 
   3   1   7        4.78        9.21      1.92 o 
   4   1   7      846.61      913.45      9.26 o 
   5   1   7        1.11        1.19      2.33 o 
   6   1   7      295.68      274.25      7.31 o 
   7   1   7       11.29       19.93      4.13 o 
   8   1   7       64.81       79.25      9.04 o 
   9   1   7        7.27       -2.74      9.85 o 
  10   1   7      132.20      116.95     10.31 o 
  11   1   7      133.48      133.86     11.57 o 
  12   1   7        0.39        0.72      9.97 o 
 -15   2   7        3.31       -3.00     20.89 o 
 -14   2   7      185.51      213.49     26.32 o 
 -13   2   7       73.85       80.76     21.33 o 
 -12   2   7      783.57      812.12     20.17 o 
 -11   2   7       13.24        8.76      3.06 o 
 -10   2   7      216.92      215.13      5.71 o 
  -9   2   7        3.38       -2.54      2.84 o 
  -8   2   7     3810.60     3874.99     36.48 o 
  -7   2   7       14.49       10.63      1.97 o 
  -6   2   7      969.21     1023.80     10.64 o 
  -5   2   7      420.46      421.36      5.35 o 
  -4   2   7      242.96      283.88      4.13 o 
  -3   2   7      302.72      358.25      4.48 o 
  -2   2   7      163.65      186.15      3.26 o 
  -1   2   7     1403.42     1467.30     11.21 o 
   0   2   7      779.20      873.05      8.37 o 
   1   2   7       35.44       38.71      2.28 o 
   2   2   7      372.17      408.60      5.45 o 
   3   2   7       14.01        0.65      1.84 o 
   4   2   7      642.93      633.49      7.75 o 
   5   2   7       32.82       37.86      2.97 o 
   6   2   7        0.75       -0.24      3.01 o 
   7   2   7       18.64       16.77      4.05 o 
   8   2   7      192.19      173.61     10.52 o 
   9   2   7       66.45       88.26      8.84 o 
  10   2   7      106.03      114.82      9.73 o 
  11   2   7       93.96      113.53     11.32 o 
  12   2   7       58.81       70.95     10.21 o 
 -15   3   7       47.33       56.02     19.47 o 
 -14   3   7       91.50       91.29     11.17 o 
 -13   3   7       44.42       52.47     11.91 o 
 -12   3   7        0.72       -3.43      3.43 o 
 -11   3   7       13.42       16.22      2.87 o 
 -10   3   7       81.83       99.78      4.37 o 
  -9   3   7      279.08      252.83      5.89 o 
  -8   3   7       14.12       19.15      2.61 o 
  -7   3   7      718.92      670.92      8.19 o 
  -6   3   7      277.85      323.05      5.96 o 
  -5   3   7      645.22      666.90      7.36 o 
  -4   3   7        0.10       -0.73      1.45 o 
  -3   3   7     1734.05     1726.10     13.59 o 
  -2   3   7     1413.05     1396.40     10.66 o 
  -1   3   7     1245.13     1219.87     10.13 o 
   0   3   7      781.69      767.03      8.02 o 
   1   3   7     1800.55     1936.78     15.75 o 
   2   3   7      202.51      251.03      4.57 o 
   3   3   7        3.04       14.92      2.04 o 
   4   3   7      248.22      271.50      4.78 o 
   5   3   7      172.31      192.66      5.52 o 
   6   3   7       51.42       51.67      3.54 o 
   7   3   7        8.48       16.41      4.13 o 
   8   3   7      308.86      320.09     11.66 o 
   9   3   7      397.13      428.64     14.11 o 
  10   3   7       30.97       47.55      7.92 o 
  11   3   7      212.83      212.55     12.46 o 
  12   3   7       18.39       26.10     11.69 o 
 -14   4   7      158.02      176.22     13.76 o 
 -13   4   7        7.23       12.62      4.61 o 
 -12   4   7       33.98       23.27      3.97 o 
 -11   4   7      183.90      159.39      6.15 o 
 -10   4   7       53.33       46.29      3.61 o 
  -9   4   7      506.51      502.62      8.98 o 
  -8   4   7       40.49       24.95      4.77 o 
  -7   4   7      476.10      449.81      7.01 o 
  -6   4   7      255.58      249.09      4.99 o 
  -5   4   7      121.23      122.19      3.39 o 
  -4   4   7       20.20        8.84      1.63 o 
  -3   4   7      297.99      343.74      4.85 o 
  -2   4   7      290.13      266.50      4.06 o 
  -1   4   7      649.06      564.30      6.21 o 
   0   4   7      132.67      112.39      3.28 o 
   1   4   7       10.34       16.01      2.16 o 
   2   4   7      271.16      213.34      4.34 o 
   3   4   7      215.32      216.82      4.34 o 
   4   4   7       38.00       48.69      2.56 o 
   5   4   7        5.31        2.76      2.52 o 
   6   4   7     1434.36     1417.08     17.85 o 
   7   4   7      739.42      738.27     13.00 o 
   8   4   7      146.43      149.28      9.68 o 
   9   4   7        0.38        0.89      5.95 o 
  10   4   7       60.97       66.46      8.00 o 
  11   4   7       86.62       83.43      9.24 o 
  12   4   7        3.51        0.67      8.28 o 
 -14   5   7      144.51      151.38     25.22 o 
 -13   5   7       63.14       69.64      7.01 o 
 -12   5   7        0.69       -3.79      3.79 o 
 -11   5   7      289.40      261.78      8.08 o 
 -10   5   7      159.47      161.10      5.71 o 
  -9   5   7     1300.22     1260.19     16.78 o 
  -8   5   7      110.75      105.09      4.77 o 
  -7   5   7      155.01      175.26      5.24 o 
  -6   5   7       39.93       34.07      2.45 o 
  -5   5   7      541.67      546.39      7.81 o 
  -4   5   7       21.37        8.21      2.35 o 
  -3   5   7     2308.85     2362.18     18.60 o 
  -2   5   7       10.40        0.52      1.62 o 
  -1   5   7     1826.56     1842.13     14.18 o 
   0   5   7       90.84       70.23      2.79 o 
   1   5   7      943.54     1107.40     10.52 o 
   2   5   7       15.90        7.05      2.10 o 
   3   5   7        0.20        1.24      2.04 o 
   4   5   7       53.34       68.72      2.96 o 
   5   5   7       65.90       53.64      3.86 o 
   6   5   7      208.89      206.91      5.66 o 
   7   5   7       52.97       57.53      6.59 o 
   8   5   7       97.91       79.53      7.99 o 
   9   5   7       41.61       38.65      7.15 o 
  10   5   7        2.84        0.34      6.63 o 
  11   5   7       19.55       22.45      7.41 o 
  12   5   7        0.05        6.10      8.27 o 
 -14   6   7       23.17       23.10      9.24 o 
 -13   6   7      123.82      128.72     11.13 o 
 -12   6   7      105.57       84.34      7.58 o 
 -11   6   7      240.95      253.01      8.93 o 
 -10   6   7      182.29      220.69     11.33 o 
  -9   6   7      202.36      209.03      7.47 o 
  -8   6   7      257.91      268.88     12.42 o 
  -7   6   7       38.24       31.20      3.14 o 
  -6   6   7       29.78       26.18      2.63 o 
  -5   6   7      266.89      249.87      5.27 o 
  -4   6   7       42.51       34.97      2.62 o 
  -3   6   7       22.02       27.36      2.23 o 
  -2   6   7        9.02       10.25      1.91 o 
  -1   6   7     1405.96     1481.26     12.22 o 
   0   6   7      432.62      449.17      6.50 o 
   1   6   7     2757.77     2821.67     21.89 o 
   2   6   7     1103.19     1126.18     10.99 o 
   3   6   7      217.72      260.78      5.04 o 
   4   6   7       48.72       42.81      2.82 o 
   5   6   7      181.64      149.62      5.52 o 
   6   6   7       31.64       36.87      3.58 o 
   7   6   7      292.42      303.45     11.22 o 
   8   6   7      873.95      888.03     20.93 o 
   9   6   7       25.05       28.34      7.58 o 
  10   6   7        8.40        9.18      7.42 o 
  11   6   7      262.08      284.64     12.66 o 
  12   6   7       98.04       87.10     10.79 o 
 -14   7   7       65.55       67.63      7.77 o 
 -13   7   7      133.67      157.22     10.28 o 
 -12   7   7       27.88       20.87      7.40 o 
 -11   7   7       33.39       45.47      9.82 o 
 -10   7   7       70.99       68.56      5.13 o 
  -9   7   7       21.75       15.98      4.26 o 
  -8   7   7        8.82        5.79      2.40 o 
  -7   7   7      134.43      125.25      4.89 o 
  -6   7   7      476.01      461.15     10.56 o 
  -5   7   7       36.97       44.81      3.05 o 
  -4   7   7       16.61       30.38      2.08 o 
  -3   7   7        2.82       11.28      2.34 o 
  -2   7   7     1000.49     1037.46      9.81 o 
  -1   7   7     1430.88     1421.73     12.82 o 
   0   7   7       15.08       13.13      2.07 o 
   1   7   7      191.39      197.70      4.82 o 
   2   7   7        9.13       10.20      2.41 o 
   3   7   7       39.30       37.61      2.81 o 
   4   7   7        7.54        5.89      2.39 o 
   5   7   7      105.10       86.80      4.84 o 
   6   7   7      599.09      598.88     10.05 o 
   7   7   7       46.65       37.63      6.44 o 
   8   7   7        6.99       12.66      7.13 o 
   9   7   7        6.11        9.15      8.08 o 
  10   7   7       21.03       33.25      9.73 o 
  11   7   7       69.76       85.87     10.26 o 
  12   7   7      132.48      178.00     11.43 o 
 -14   8   7        0.14        3.38      6.81 o 
 -13   8   7       55.20       42.02      8.81 o 
 -12   8   7       41.65       35.40      7.04 o 
 -11   8   7       98.30      109.70     11.07 o 
 -10   8   7       57.61       46.85      5.96 o 
  -9   8   7      241.44      245.82      7.83 o 
  -8   8   7        0.42       -3.09      3.17 o 
  -7   8   7      293.16      287.98      7.90 o 
  -6   8   7      171.78      166.19      5.47 o 
  -5   8   7      770.87      770.52     10.26 o 
  -4   8   7        5.40        4.00      1.90 o 
  -3   8   7        1.58       -1.54      2.72 o 
  -2   8   7       69.28       49.70      2.79 o 
  -1   8   7       17.47        9.23      2.07 o 
   0   8   7        0.10        1.57      2.12 o 
   1   8   7      176.78      194.04      4.74 o 
   2   8   7        0.30        1.19      2.52 o 
   3   8   7       92.00      101.56      4.00 o 
   4   8   7      322.93      338.86      6.60 o 
   5   8   7      432.61      441.67      9.28 o 
   6   8   7      179.49      147.95      6.17 o 
   7   8   7       42.92       61.66      7.20 o 
   8   8   7       14.60       11.15      7.44 o 
   9   8   7       46.58       56.88      8.16 o 
  10   8   7       24.92       32.98      8.38 o 
  11   8   7        0.26        0.73      8.31 o 
 -14   9   7        2.83       -7.84      8.74 o 
 -13   9   7        9.84        4.19      7.26 o 
 -12   9   7       69.42       65.46      8.43 o 
 -11   9   7      119.05       93.72      9.23 o 
 -10   9   7       28.04       25.73      4.50 o 
  -9   9   7       53.10       40.95      5.09 o 
  -8   9   7      162.29      144.36      8.64 o 
  -7   9   7        8.51        6.48      4.21 o 
  -6   9   7       69.70       82.77      4.80 o 
  -5   9   7      193.64      232.11      6.11 o 
  -4   9   7       81.97       73.87      3.34 o 
  -3   9   7      319.16      320.26      5.63 o 
  -2   9   7       53.10       43.07      2.91 o 
  -1   9   7      143.11      153.14      4.37 o 
   0   9   7      737.34      717.20      9.91 o 
   1   9   7      161.45      111.80      3.89 o 
   2   9   7       10.79        4.59      2.75 o 
   3   9   7       46.48       30.34      3.17 o 
   4   9   7       53.33       74.14      3.91 o 
   5   9   7      372.14      383.85      9.04 o 
   6   9   7       15.71        9.75      4.03 o 
   7   9   7      144.26      133.38      8.68 o 
   8   9   7        0.17       -6.63      7.15 o 
   9   9   7        0.91        5.27      7.10 o 
  10   9   7      605.13      598.53     19.49 o 
  11   9   7        0.00       -8.85      8.85 o 
 -13  10   7       56.20       79.64     10.60 o 
 -12  10   7      113.40      110.37     10.54 o 
 -11  10   7      303.91      330.16     23.80 o 
 -10  10   7        0.25       -4.17      5.91 o 
  -9  10   7      242.80      247.21     11.03 o 
  -8  10   7        0.09        4.05      5.63 o 
  -7  10   7        0.29        1.45      5.09 o 
  -6  10   7      141.29      131.31      6.40 o 
  -5  10   7      699.30      659.26     12.12 o 
  -4  10   7       12.61        8.78      2.52 o 
  -3  10   7       84.39       90.06      3.44 o 
  -2  10   7     2311.45     2409.31     20.36 o 
  -1  10   7      167.12      130.24      4.50 o 
   0  10   7       60.65       50.84      3.44 o 
   1  10   7     1945.23     1889.76     18.15 o 
   2  10   7      523.20      510.90      8.09 o 
   3  10   7       53.41       60.57      3.75 o 
   4  10   7      156.30      182.59      5.76 o 
   5  10   7      158.32      146.77      6.89 o 
   6  10   7       86.52       89.68      5.70 o 
   7  10   7       30.98       39.14      9.15 o 
   8  10   7      327.43      325.29     14.34 o 
   9  10   7       23.19       14.38      8.61 o 
  10  10   7       63.53       82.29     10.16 o 
  11  10   7        2.15       10.41      8.53 o 
 -13  11   7      158.70      186.72     14.12 o 
 -12  11   7       32.58       30.95      9.14 o 
 -11  11   7      115.37      125.24     11.04 o 
 -10  11   7       22.82       14.07      6.40 o 
  -9  11   7      107.58      108.15      8.82 o 
  -8  11   7        0.01       -5.51      5.51 o 
  -7  11   7      132.01      133.73      9.20 o 
  -6  11   7      201.66      176.39      8.13 o 
  -5  11   7     1892.21     1835.45     27.22 o 
  -4  11   7      153.74      155.00      5.30 o 
  -3  11   7      924.61      843.38     10.42 o 
  -2  11   7      347.68      351.56      7.08 o 
  -1  11   7     1509.97     1514.34     20.54 o 
   0  11   7     2371.39     2261.21     20.89 o 
   1  11   7      184.89      183.75      5.79 o 
   2  11   7      510.22      489.98      8.67 o 
   3  11   7      618.00      648.46     11.22 o 
   4  11   7      492.49      470.38      9.42 o 
   5  11   7      596.04      572.49     13.30 o 
   6  11   7       28.09       26.28      4.86 o 
   7  11   7       56.14       47.80     10.57 o 
   8  11   7       18.86       20.41      7.97 o 
   9  11   7        0.09       -1.56      7.11 o 
  10  11   7        4.35       23.93      9.16 o 
  11  11   7        0.08       -0.86      9.88 o 
 -13  12   7       68.64       41.31      9.66 o 
 -12  12   7       89.02       98.92     11.41 o 
 -11  12   7      154.05      164.10     13.50 o 
 -10  12   7       24.98       33.78      7.17 o 
  -9  12   7      135.65      134.12      9.86 o 
  -8  12   7      349.78      366.76     14.63 o 
  -7  12   7      144.71      155.03     10.26 o 
  -6  12   7      304.29      320.82     10.89 o 
  -5  12   7       99.56      112.69      6.28 o 
  -4  12   7       56.55       60.71      4.27 o 
  -3  12   7      335.47      328.03      6.34 o 
  -2  12   7       34.98       34.32      3.67 o 
  -1  12   7     1764.79     1783.08     19.26 o 
   0  12   7      286.08      281.94      7.79 o 
   1  12   7      416.64      407.73      8.66 o 
   2  12   7       22.88       25.15      4.00 o 
   3  12   7      233.29      246.13      7.60 o 
   4  12   7      129.54      145.53      6.75 o 
   5  12   7      352.79      384.56     12.35 o 
   6  12   7        5.97       -3.24      6.37 o 
   7  12   7      122.94      131.50     10.26 o 
   8  12   7        2.20        9.47      7.61 o 
   9  12   7        0.29       -8.00      8.00 o 
  10  12   7        0.45       15.08      8.97 o 
 -12  13   7        0.55        6.60      8.88 o 
 -11  13   7       88.31       91.76     12.67 o 
 -10  13   7        5.10        3.42      6.83 o 
  -9  13   7       87.67       86.34     14.52 o 
  -8  13   7      348.14      377.11     15.31 o 
  -7  13   7      112.44      115.33     10.21 o 
  -6  13   7      230.76      232.61     13.34 o 
  -5  13   7      269.92      266.19      9.74 o 
  -4  13   7      813.94      815.40     13.22 o 
  -3  13   7       42.95       26.68      3.07 o 
  -2  13   7      480.91      443.23     10.10 o 
  -1  13   7       71.98       72.54      5.12 o 
   0  13   7     1236.82     1194.20     16.75 o 
   1  13   7      202.02      175.71      6.27 o 
   2  13   7       91.56      104.84      6.65 o 
   3  13   7      184.49      197.63      7.18 o 
   4  13   7       44.91       37.41      8.26 o 
   5  13   7      126.43      132.17      9.18 o 
   6  13   7        0.99       -5.10      6.56 o 
   7  13   7        5.67        2.55     11.32 o 
   8  13   7       19.55       22.80      8.32 o 
   9  13   7        5.65       11.93      9.15 o 
  10  13   7      282.42      277.45     17.38 o 
 -12  14   7        3.07        2.80      9.03 o 
 -11  14   7      102.62      111.46     10.09 o 
 -10  14   7      223.71      256.45     13.65 o 
  -9  14   7        7.82       -2.74      6.96 o 
  -8  14   7      179.16      164.81     11.62 o 
  -7  14   7       24.04       13.07      7.86 o 
  -6  14   7       23.91       13.62      6.86 o 
  -5  14   7       22.08       18.42      5.86 o 
  -4  14   7       85.57       78.81      5.48 o 
  -3  14   7      173.07      141.20      6.23 o 
  -2  14   7     2153.74     2154.85     30.19 o 
  -1  14   7       55.87       45.97      7.17 o 
   0  14   7       42.92       39.12      5.16 o 
   1  14   7      268.46      265.96      9.00 o 
   2  14   7      540.65      492.20     11.05 o 
   3  14   7      767.42      710.37     12.91 o 
   4  14   7        7.67       10.44      5.40 o 
   5  14   7       25.16       36.49      7.13 o 
   6  14   7       30.32       23.49      7.04 o 
   7  14   7      256.22      233.71     14.77 o 
   8  14   7       65.80       65.04     11.31 o 
   9  14   7       16.92        7.60      9.42 o 
 -11  15   7       71.87       55.29      9.72 o 
 -10  15   7        5.28        7.14      7.82 o 
  -9  15   7       32.20       39.31     13.58 o 
  -8  15   7       91.15       94.38     11.81 o 
  -7  15   7        1.94       -7.91      7.91 o 
  -6  15   7        5.58        3.20      6.49 o 
  -5  15   7      115.33      104.33      5.60 o 
  -4  15   7       48.87       37.02      5.46 o 
  -3  15   7        4.41        2.78      3.53 o 
  -2  15   7       54.90       55.26      6.56 o 
  -1  15   7        1.30        3.83      6.38 o 
   0  15   7      149.64      150.90      8.55 o 
   1  15   7       66.90       61.40      6.87 o 
   2  15   7       78.07       81.27      6.50 o 
   3  15   7       19.25       17.01      5.28 o 
   4  15   7      286.03      283.54     10.88 o 
   5  15   7      388.24      338.88     15.19 o 
   6  15   7       40.16       44.06      6.54 o 
   7  15   7        1.56       -2.32      9.21 o 
   8  15   7      288.98      325.04     23.37 o 
   9  15   7       81.39       70.40     11.97 o 
 -11  16   7      158.73      172.08     29.31 o 
 -10  16   7        3.05       21.84      8.37 o 
  -9  16   7      209.56      237.32     14.38 o 
  -8  16   7        0.03        3.06      7.78 o 
  -7  16   7       15.68       12.14      7.94 o 
  -6  16   7      405.27      396.47     15.32 o 
  -5  16   7      146.90      151.32      6.39 o 
  -4  16   7       88.16       90.75      7.09 o 
  -3  16   7       28.90       27.99      5.60 o 
  -2  16   7      106.65       84.81      7.30 o 
  -1  16   7       11.43       23.21      6.17 o 
   0  16   7      151.81      150.89      9.63 o 
   1  16   7       66.63       61.67      7.71 o 
   2  16   7      143.41      136.04      9.69 o 
   3  16   7        6.09        1.56      6.27 o 
   4  16   7      129.93      122.69      8.52 o 
   5  16   7      181.53      160.60     11.76 o 
   6  16   7        3.79        1.72      8.28 o 
   7  16   7      184.85      244.95     15.87 o 
   8  16   7        4.12       -2.10      9.38 o 
 -10  17   7      115.73       97.04     12.01 o 
  -9  17   7        0.76       -6.07      8.49 o 
  -8  17   7       47.74       65.28     10.61 o 
  -7  17   7       41.96       40.95      9.40 o 
  -6  17   7       91.28       83.42     10.41 o 
  -5  17   7       37.65       32.10     11.80 o 
  -4  17   7        0.15       -3.20      5.45 o 
  -3  17   7       36.47       31.74      6.21 o 
  -2  17   7        2.95       -5.94      5.94 o 
  -1  17   7        0.25       -3.67      5.99 o 
   0  17   7        0.23       -5.83      5.83 o 
   1  17   7       63.14       59.52      9.00 o 
   2  17   7        5.99       -6.87      8.88 o 
   3  17   7        9.44       17.51      6.71 o 
   4  17   7       98.48      123.48     10.14 o 
   5  17   7       14.36       13.35      8.85 o 
   6  17   7       29.76       39.51     11.84 o 
   7  17   7        0.00       16.04     14.10 o 
   8  17   7      250.24      255.05     17.64 o 
  -9  18   7       86.75      110.04     11.82 o 
  -8  18   7        1.95        5.26      8.93 o 
  -7  18   7        0.17        6.11      8.16 o 
  -6  18   7        0.06       -0.84     14.07 o 
  -5  18   7       32.09       32.48      8.61 o 
  -4  18   7      135.05      127.16      9.17 o 
  -3  18   7       61.77       68.93     10.46 o 
  -2  18   7        0.02        2.98      6.24 o 
  -1  18   7      173.47      192.15     10.68 o 
   0  18   7       55.86       41.90      8.69 o 
   1  18   7       39.14       40.66     11.10 o 
   2  18   7       10.24        0.85      7.95 o 
   3  18   7      168.84      168.33     12.08 o 
   4  18   7      139.15      129.08     21.23 o 
   5  18   7       60.10       80.87     13.00 o 
   6  18   7       23.96       19.57     11.31 o 
   7  18   7       30.67       47.03     13.41 o 
  -8  19   7       29.64       25.00     10.39 o 
  -7  19   7      273.25      313.61     17.64 o 
  -6  19   7      107.22      130.41     15.85 o 
  -5  19   7       20.39       14.42      8.52 o 
  -4  19   7        5.51        7.67      9.18 o 
  -3  19   7      148.72      184.37     14.16 o 
  -2  19   7      237.87      251.06     14.19 o 
  -1  19   7       22.65       10.70      9.53 o 
   0  19   7        6.26        3.56      7.76 o 
   1  19   7       85.71      102.24     10.78 o 
   2  19   7       85.31       89.79     13.81 o 
   3  19   7        0.00       -5.33      8.15 o 
   4  19   7       35.27       44.77     11.30 o 
   5  19   7        0.05       -1.83      9.84 o 
   6  19   7        5.95       27.09     12.75 o 
  -7  20   7       37.81       51.93     13.52 o 
  -6  20   7      150.30      158.95     16.70 o 
  -5  20   7      233.35      211.40     22.75 o 
  -4  20   7        1.66        6.86      9.67 o 
  -3  20   7       30.97       25.81     11.01 o 
  -2  20   7      161.16      144.92     13.61 o 
  -1  20   7        0.06        4.98      8.96 o 
   0  20   7      102.84      117.14     12.85 o 
   1  20   7        7.47        7.62      9.75 o 
   2  20   7        7.10       15.33     10.13 o 
   3  20   7        4.90       -7.73     10.16 o 
   4  20   7       60.61       42.74     15.97 o 
   5  20   7        1.41       12.19     11.70 o 
  -6  21   7        0.43        0.51     14.67 o 
  -5  21   7        6.45       -2.32     12.55 o 
  -4  21   7      112.17      110.71     13.09 o 
  -3  21   7       17.77       10.39     13.64 o 
  -2  21   7        0.05        0.55      9.67 o 
  -1  21   7        0.13       -6.35     10.83 o 
   0  21   7      104.32      114.63     13.46 o 
   1  21   7       72.27       64.95     12.42 o 
   2  21   7        8.22       14.36     11.06 o 
   3  21   7       76.60       68.48     14.85 o 
   4  21   7      107.61       87.00     15.05 o 
  -5  22   7        1.57        1.70     20.77 o 
  -4  22   7       55.45       45.56     14.07 o 
  -3  22   7       18.68       13.09     12.83 o 
  -2  22   7       75.61       76.06     14.48 o 
  -1  22   7        1.09       -3.25      9.87 o 
   0  22   7      279.30      285.49     18.80 o 
   1  22   7       16.52       22.33     10.84 o 
   2  22   7        0.46        1.37     11.01 o 
 -14   0   8      408.18      342.76     14.08 o 
 -12   0   8       27.34       15.03      8.54 o 
 -10   0   8        7.19        5.32      3.63 o 
  -8   0   8      180.51      179.08      7.88 o 
  -6   0   8      202.39      228.97      5.31 o 
  -4   0   8     1985.55     2176.15     29.35 o 
  -2   0   8      723.02      784.82     10.56 o 
   0   0   8      343.98      237.31      7.02 o 
   2   0   8     1022.86     1254.53     19.68 o 
   4   0   8     1499.57     1613.40     20.57 o 
   6   0   8     1248.14     1248.46     23.50 o 
   8   0   8      187.03      194.71     17.68 o 
  10   0   8       72.45       63.22     16.96 o 
  12   0   8        0.02       -2.49     11.51 o 
 -15   1   8        2.64       23.93     19.37 o 
 -14   1   8       56.14       39.46      8.18 o 
 -13   1   8        1.64        4.07      4.26 o 
 -12   1   8       69.93       70.77      4.27 o 
 -11   1   8       24.32       22.45      3.67 o 
 -10   1   8      451.33      467.66      7.85 o 
  -9   1   8      733.71      724.29      9.90 o 
  -8   1   8      682.12      666.98     10.27 o 
  -7   1   8      237.11      271.46      4.98 o 
  -6   1   8      399.65      401.33      5.43 o 
  -5   1   8      875.66      848.49     10.13 o 
  -4   1   8     1641.44     1709.75     16.43 o 
  -3   1   8      104.88       92.69      2.69 o 
  -2   1   8     2593.94     2832.81     19.27 o 
  -1   1   8       87.62      106.93      3.60 o 
   0   1   8       49.59       53.18      2.43 o 
   1   1   8      142.57      166.09      3.97 o 
   2   1   8      265.84      246.79      4.88 o 
   3   1   8       44.01       77.63      3.04 o 
   4   1   8        0.16        3.16      2.30 o 
   5   1   8       65.07       74.80      4.13 o 
   6   1   8      140.97      149.94      5.57 o 
   7   1   8      462.02      530.16     14.31 o 
   8   1   8      603.67      604.15     20.25 o 
   9   1   8       26.34       36.23     16.27 o 
  10   1   8       82.15       73.29     10.22 o 
  11   1   8       64.36       43.01     10.13 o 
  12   1   8       33.03       27.83      9.75 o 
 -15   2   8      172.01      165.04     11.78 o 
 -14   2   8        5.67        1.96      6.89 o 
 -13   2   8        1.71        2.64      3.27 o 
 -12   2   8        8.45        7.52      3.83 o 
 -11   2   8        5.43        0.66      3.03 o 
 -10   2   8       13.37       11.62      2.64 o 
  -9   2   8      363.61      336.22      8.39 o 
  -8   2   8      707.48      685.14     13.22 o 
  -7   2   8     1677.06     1549.66     15.96 o 
  -6   2   8       63.00       68.64      2.54 o 
  -5   2   8      338.09      416.02      6.36 o 
  -4   2   8        5.76        5.73      1.86 o 
  -3   2   8     2353.54     2486.08     18.76 o 
  -2   2   8     1275.37     1353.09     10.61 o 
  -1   2   8     1315.47     1424.43     11.66 o 
   0   2   8      270.69      302.42      5.29 o 
   1   2   8     1348.08     1339.56     11.87 o 
   2   2   8      637.65      594.73      7.20 o 
   3   2   8        4.04        4.65      2.02 o 
   4   2   8      308.38      294.58      5.29 o 
   5   2   8      248.35      268.04      6.26 o 
   6   2   8     1192.43     1170.27     14.78 o 
   7   2   8      139.89      153.00     11.12 o 
   8   2   8       19.36       17.33      7.83 o 
   9   2   8      225.14      201.42     12.90 o 
  10   2   8       27.29       35.50      8.99 o 
  11   2   8        3.66        4.41      8.27 o 
  12   2   8        4.64       10.03      9.48 o 
 -14   3   8       37.60       59.66     14.56 o 
 -13   3   8        5.65        3.96      3.89 o 
 -12   3   8      288.35      300.67      8.88 o 
 -11   3   8       32.04       27.77      3.80 o 
 -10   3   8        3.27       -1.56      2.55 o 
  -9   3   8      323.28      304.94      7.06 o 
  -8   3   8       15.02       12.55      3.20 o 
  -7   3   8        1.78       -0.51      2.38 o 
  -6   3   8       28.51       33.19      2.70 o 
  -5   3   8       74.21       80.60      3.24 o 
  -4   3   8      239.27      277.00      5.03 o 
  -3   3   8     1522.14     1632.94     13.39 o 
  -2   3   8      144.52      173.48      3.42 o 
  -1   3   8      116.91      107.36      2.93 o 
   0   3   8     1042.62     1024.27     10.42 o 
   1   3   8      131.14      115.45      3.52 o 
   2   3   8      136.17      187.07      4.31 o 
   3   3   8      147.95      149.23      3.95 o 
   4   3   8       25.52       23.18      2.47 o 
   5   3   8      346.73      361.24      7.48 o 
   6   3   8      700.42      699.79     10.95 o 
   7   3   8       96.01       94.86      7.29 o 
   8   3   8      147.17      160.47      9.75 o 
   9   3   8       93.40       87.58      9.37 o 
  10   3   8        3.25        4.21      8.48 o 
  11   3   8       26.18       20.14      9.54 o 
  12   3   8        8.29       16.64      9.46 o 
 -14   4   8      336.49      336.18     18.24 o 
 -13   4   8        3.11        5.47      5.43 o 
 -12   4   8        0.55        0.32      4.95 o 
 -11   4   8       37.55       39.91      4.71 o 
 -10   4   8      235.00      222.55      6.59 o 
  -9   4   8       12.44        6.65      3.34 o 
  -8   4   8      184.85      189.90      6.38 o 
  -7   4   8      408.63      426.36      7.15 o 
  -6   4   8      537.93      569.17      7.21 o 
  -5   4   8      174.94      199.97      4.86 o 
  -4   4   8     2149.55     2353.12     19.82 o 
  -3   4   8      300.16      336.84      4.97 o 
  -2   4   8       74.70       55.55      2.36 o 
  -1   4   8     1650.79     1704.02     13.58 o 
   0   4   8      481.93      458.84      7.27 o 
   1   4   8      594.58      550.94      7.16 o 
   2   4   8      221.87      252.18      5.11 o 
   3   4   8      471.70      500.06      6.81 o 
   4   4   8       43.28       44.39      2.88 o 
   5   4   8        1.04       -1.39      2.91 o 
   6   4   8       23.54       11.71      4.22 o 
   7   4   8      111.36      133.74      8.35 o 
   8   4   8      129.39      139.48      9.25 o 
   9   4   8      230.89      203.57     10.45 o 
  10   4   8       22.66       11.10      8.12 o 
  11   4   8       67.66       68.21      9.92 o 
  12   4   8       35.41       36.47     10.59 o 
 -14   5   8       31.82       39.13      5.59 o 
 -13   5   8        0.25       -5.57      5.57 o 
 -12   5   8       16.32       17.92      7.58 o 
 -11   5   8       20.05       23.20      4.75 o 
 -10   5   8       66.52       65.66      4.40 o 
  -9   5   8      831.14      819.06     13.10 o 
  -8   5   8      412.26      432.06      9.30 o 
  -7   5   8     1372.39     1405.89     17.23 o 
  -6   5   8        6.87        1.76      2.17 o 
  -5   5   8      579.25      590.14      8.39 o 
  -4   5   8     1007.47     1083.52     10.25 o 
  -3   5   8     2983.79     3134.15     24.95 o 
  -2   5   8     1514.65     1564.53     12.67 o 
  -1   5   8      792.56      872.34      8.90 o 
   0   5   8        1.57        2.25      1.91 o 
   1   5   8      767.75      820.54      9.16 o 
   2   5   8        7.16        5.94      2.14 o 
   3   5   8        0.38       -1.13      2.20 o 
   4   5   8       13.09        9.24      2.41 o 
   5   5   8        9.71       12.86      3.88 o 
   6   5   8       16.38       25.24      3.96 o 
   7   5   8      798.16      843.29     18.10 o 
   8   5   8        9.98        8.79      7.94 o 
   9   5   8       43.25       41.78      7.31 o 
  10   5   8      113.29      114.70      9.79 o 
  11   5   8        7.50       20.48      8.38 o 
 -14   6   8      265.98      271.03     19.15 o 
 -13   6   8      108.30      110.80      9.83 o 
 -12   6   8      112.91      106.67      8.95 o 
 -11   6   8       89.78       89.30      6.45 o 
 -10   6   8      202.59      179.54      7.08 o 
  -9   6   8       30.70       38.96      4.84 o 
  -8   6   8      714.22      780.64     12.93 o 
  -7   6   8       83.67       76.94      4.23 o 
  -6   6   8      413.59      394.39      7.14 o 
  -5   6   8     1465.49     1581.23     15.94 o 
  -4   6   8      125.86      111.21      3.24 o 
  -3   6   8      170.58      184.42      4.53 o 
  -2   6   8      218.28      216.66      4.32 o 
  -1   6   8      206.53      262.27      5.09 o 
   0   6   8       49.60       38.40      2.85 o 
   1   6   8     1306.83     1311.76     12.33 o 
   2   6   8      341.08      350.03      5.94 o 
   3   6   8        8.27        9.57      2.44 o 
   4   6   8       49.67       40.31      3.30 o 
   5   6   8      505.47      448.18      8.50 o 
   6   6   8       54.64       50.30      4.48 o 
   7   6   8        0.03       -2.19      5.38 o 
   8   6   8       18.74       22.37      7.12 o 
   9   6   8       24.00       13.13      6.86 o 
  10   6   8        0.09        0.22      7.10 o 
  11   6   8        4.17       10.91      7.61 o 
 -14   7   8       44.80       42.68      7.51 o 
 -13   7   8       88.93       88.74      8.76 o 
 -12   7   8       35.39       39.58      6.63 o 
 -11   7   8       62.56       64.76      7.64 o 
 -10   7   8       10.52       12.03      4.67 o 
  -9   7   8      978.12      916.28     14.61 o 
  -8   7   8      177.12      183.30     10.71 o 
  -7   7   8      115.38      123.47      5.36 o 
  -6   7   8       66.31       73.23      3.85 o 
  -5   7   8       16.60       11.05      2.88 o 
  -4   7   8       46.53       45.49      2.53 o 
  -3   7   8        9.33        9.81      2.61 o 
  -2   7   8        1.63        3.38      2.03 o 
  -1   7   8      650.86      626.31      7.86 o 
   0   7   8       29.23       28.24      2.60 o 
   1   7   8      571.10      621.61      7.65 o 
   2   7   8       35.39       36.15      2.88 o 
   3   7   8       16.08       14.28      2.59 o 
   4   7   8      616.52      544.58      8.36 o 
   5   7   8      100.97       66.35      4.26 o 
   6   7   8       16.09       12.05      4.76 o 
   7   7   8       91.37       82.05     10.14 o 
   8   7   8      159.65      153.80     10.60 o 
   9   7   8        0.14        4.06      6.77 o 
  10   7   8       69.77       76.08     10.45 o 
  11   7   8       96.76      104.90      9.95 o 
 -14   8   8        6.95       -4.90      9.15 o 
 -13   8   8      106.13       94.50     21.69 o 
 -12   8   8        1.58        3.28      6.22 o 
 -11   8   8       27.90       39.95      7.66 o 
 -10   8   8      162.74      139.89      9.20 o 
  -9   8   8       97.18       98.67      7.37 o 
  -8   8   8        0.67       -5.03      5.03 o 
  -7   8   8      118.27      127.77      7.14 o 
  -6   8   8        0.22        1.96      3.09 o 
  -5   8   8       44.65       41.67      3.82 o 
  -4   8   8      432.51      435.67      6.51 o 
  -3   8   8       18.04       17.62      2.11 o 
  -2   8   8       30.97       17.99      2.53 o 
  -1   8   8       68.48       47.70      2.87 o 
   0   8   8      568.28      553.94      7.42 o 
   1   8   8        3.46        1.99      2.93 o 
   2   8   8        0.01        1.51      2.65 o 
   3   8   8        0.03       -1.91      2.58 o 
   4   8   8      200.07      168.02      5.29 o 
   5   8   8       21.47        8.77      3.79 o 
   6   8   8        0.54        0.97      4.25 o 
   7   8   8      161.60      142.48      9.10 o 
   8   8   8      129.60      143.80     10.81 o 
   9   8   8       17.47       10.52      7.68 o 
  10   8   8      235.52      260.45     14.04 o 
  11   8   8        6.55        5.70     11.01 o 
 -13   9   8       15.18       19.59      8.31 o 
 -12   9   8       11.28       -0.85      6.89 o 
 -11   9   8       42.86       56.81     16.09 o 
 -10   9   8      139.82      121.49     12.18 o 
  -9   9   8      499.53      507.82     15.03 o 
  -8   9   8       11.94       20.89      5.87 o 
  -7   9   8      636.76      584.02     27.04 o 
  -6   9   8       26.29       32.44      4.23 o 
  -5   9   8      205.08      226.41      7.31 o 
  -4   9   8       13.62       -0.12      2.37 o 
  -3   9   8      259.64      263.47      5.05 o 
  -2   9   8      923.10      931.34     10.95 o 
  -1   9   8        5.85        6.17      2.60 o 
   0   9   8      183.58      178.23      4.68 o 
   1   9   8      354.40      303.52      6.42 o 
   2   9   8      408.18      436.25      7.83 o 
   3   9   8      278.88      237.19      6.60 o 
   4   9   8       29.16       35.10      3.67 o 
   5   9   8       45.24       63.16      5.12 o 
   6   9   8       35.55       28.09      4.61 o 
   7   9   8      101.53      131.86      9.05 o 
   8   9   8       23.86       31.55      8.19 o 
   9   9   8       67.11       72.28      9.74 o 
  10   9   8       72.32       63.66     14.75 o 
  11   9   8        1.01       -8.92      8.92 o 
 -13  10   8        0.32       10.30      8.52 o 
 -12  10   8       51.42       59.27     10.11 o 
 -11  10   8      375.09      321.36     15.65 o 
 -10  10   8       58.62       53.85      8.69 o 
  -9  10   8       33.61       30.09      6.32 o 
  -8  10   8        0.00        1.75      5.84 o 
  -7  10   8      181.26      164.41     17.19 o 
  -6  10   8      382.29      326.29     10.64 o 
  -5  10   8       10.70       -2.83      3.93 o 
  -4  10   8        0.24       -0.82      2.71 o 
  -3  10   8        3.11       -2.25      2.25 o 
  -2  10   8      494.15      502.80      8.38 o 
  -1  10   8      142.75      110.53      4.46 o 
   0  10   8      122.83      128.54      4.49 o 
   1  10   8       68.32       78.48      4.21 o 
   2  10   8        5.23        6.95      3.39 o 
   3  10   8        6.50        1.86      3.56 o 
   4  10   8      130.51      105.33      5.52 o 
   5  10   8      113.00       89.56      8.54 o 
   6  10   8       19.52       15.58      5.45 o 
   7  10   8       30.11       26.77      8.68 o 
   8  10   8       40.89       58.61      9.06 o 
   9  10   8        0.01       -3.19      8.37 o 
  10  10   8       21.48       28.58     10.46 o 
 -13  11   8        0.82       -4.93      9.96 o 
 -12  11   8      108.12      125.49     11.77 o 
 -11  11   8       37.56       32.64      9.06 o 
 -10  11   8       46.03       53.92      7.54 o 
  -9  11   8      114.68      103.96      8.71 o 
  -8  11   8      529.39      534.97     22.02 o 
  -7  11   8       68.28       70.96      8.29 o 
  -6  11   8       10.23        6.60      5.27 o 
  -5  11   8       11.86        4.59      4.19 o 
  -4  11   8      490.25      422.65      8.60 o 
  -3  11   8      202.04      203.83      6.37 o 
  -2  11   8     1512.52     1471.17     16.35 o 
  -1  11   8       14.26       10.97      3.64 o 
   0  11   8     1064.54     1055.49     13.26 o 
   1  11   8        3.10       -0.36      3.29 o 
   2  11   8      263.91      267.31      7.70 o 
   3  11   8      425.35      429.39     10.15 o 
   4  11   8      660.28      611.75     12.39 o 
   5  11   8      141.31       99.29      7.42 o 
   6  11   8       41.39       44.46      7.39 o 
   7  11   8        2.23        5.74      7.19 o 
   8  11   8      590.37      585.67     21.59 o 
   9  11   8       32.37       10.12      8.70 o 
  10  11   8       26.49       63.98     13.02 o 
 -12  12   8      164.36      149.57     12.86 o 
 -11  12   8      198.37      185.49     13.35 o 
 -10  12   8      657.36      643.19     19.15 o 
  -9  12   8       16.66       26.15      7.02 o 
  -8  12   8       93.84       86.78      8.98 o 
  -7  12   8      142.62      145.71     10.75 o 
  -6  12   8     1009.06      975.10     28.24 o 
  -5  12   8       90.24       74.65      6.58 o 
  -4  12   8      396.00      421.21      8.87 o 
  -3  12   8      131.59      151.77      4.98 o 
  -2  12   8        6.66        1.30      3.84 o 
  -1  12   8      232.00      217.64      7.30 o 
   0  12   8       50.50       52.60      4.79 o 
   1  12   8      542.16      534.47      9.92 o 
   2  12   8      960.01      937.82     13.69 o 
   3  12   8      432.78      423.45     12.27 o 
   4  12   8      512.92      509.59     12.97 o 
   5  12   8       72.68       56.03      9.79 o 
   6  12   8      103.84       84.72      8.50 o 
   7  12   8      249.35      263.15     15.50 o 
   8  12   8       38.44       57.43     11.00 o 
   9  12   8       72.60       73.60     12.25 o 
  10  12   8      637.09      746.66     25.53 o 
 -12  13   8       52.17       40.56     10.28 o 
 -11  13   8        5.64       19.24      7.83 o 
 -10  13   8        4.10        7.44      7.09 o 
  -9  13   8       85.76       78.61      9.39 o 
  -8  13   8      362.36      382.03     19.46 o 
  -7  13   8       65.56       53.66      8.68 o 
  -6  13   8      104.08       75.05      9.24 o 
  -5  13   8       19.86        8.36      5.22 o 
  -4  13   8       24.14       14.23      3.90 o 
  -3  13   8      415.24      398.41      9.40 o 
  -2  13   8       15.92        8.44      5.12 o 
  -1  13   8        6.25        1.85      4.74 o 
   0  13   8      472.94      447.10     11.06 o 
   1  13   8        0.93       -3.06      3.88 o 
   2  13   8      151.20      165.17      6.51 o 
   3  13   8      159.85      146.90      7.11 o 
   4  13   8       38.48       42.57      6.02 o 
   5  13   8      141.16      166.72     10.45 o 
   6  13   8        1.45       -4.79      6.87 o 
   7  13   8      169.24      164.76     14.03 o 
   8  13   8      199.42      200.87     15.62 o 
   9  13   8      140.69      133.27     14.87 o 
 -12  14   8       42.88       31.35     10.44 o 
 -11  14   8      157.30      163.00     11.93 o 
 -10  14   8       42.11       48.07      8.64 o 
  -9  14   8      106.58       98.40     10.07 o 
  -8  14   8       51.50       58.34      9.46 o 
  -7  14   8      171.76      145.07     11.40 o 
  -6  14   8        0.00       -2.73      6.49 o 
  -5  14   8       45.50       40.62      4.23 o 
  -4  14   8       36.58       33.94      7.25 o 
  -3  14   8       86.57       81.93      5.49 o 
  -2  14   8        6.94       -1.37      5.11 o 
  -1  14   8      416.11      424.06     11.71 o 
   0  14   8       26.32       16.96      5.37 o 
   1  14   8       12.77        4.76      4.54 o 
   2  14   8        3.69        7.27      4.55 o 
   3  14   8        8.40        7.09      5.10 o 
   4  14   8        0.95        2.11      5.33 o 
   5  14   8       45.92       40.48      7.65 o 
   6  14   8        5.89       -4.61      8.74 o 
   7  14   8       96.11      110.81     16.02 o 
   8  14   8      127.69      120.31     13.76 o 
   9  14   8       15.87        7.14     13.89 o 
 -11  15   8       46.09       53.31      9.42 o 
 -10  15   8       40.83       38.51      9.44 o 
  -9  15   8       36.40       47.01      8.88 o 
  -8  15   8       27.45       16.20      8.32 o 
  -7  15   8       92.33       70.58      9.72 o 
  -6  15   8       11.85       -1.35      6.95 o 
  -5  15   8        6.50        8.42      3.16 o 
  -4  15   8      383.27      354.85     11.27 o 
  -3  15   8       24.86       21.91      5.64 o 
  -2  15   8      194.48      182.44     11.11 o 
  -1  15   8        3.08       -0.05      5.41 o 
   0  15   8       58.52       57.68      6.82 o 
   1  15   8        8.79        9.56      5.72 o 
   2  15   8      143.48      136.63      7.60 o 
   3  15   8       96.75      106.10      7.78 o 
   4  15   8        2.31       18.42      6.74 o 
   5  15   8        0.18        0.71      7.96 o 
   6  15   8       37.49       27.74      8.77 o 
   7  15   8      258.28      218.67     16.15 o 
   8  15   8      242.60      248.13     17.53 o 
 -10  16   8      261.94      254.19     14.71 o 
  -9  16   8       29.24       32.79      9.85 o 
  -8  16   8        0.59       10.60      8.53 o 
  -7  16   8        2.97        3.78      8.38 o 
  -6  16   8        2.29       -7.64      7.64 o 
  -5  16   8        8.99        3.73      6.92 o 
  -4  16   8       96.00       94.96      7.44 o 
  -3  16   8       32.14       22.34      5.84 o 
  -2  16   8       18.53       14.27      5.82 o 
  -1  16   8      749.31      730.86     18.38 o 
   0  16   8        0.94       -5.88      5.88 o 
   1  16   8        9.31       11.21      6.73 o 
   2  16   8       16.57       12.16      6.85 o 
   3  16   8      468.32      480.81     16.32 o 
   4  16   8        0.09        8.20      8.07 o 
   5  16   8      385.05      418.53     28.02 o 
   6  16   8        2.15       -5.49     11.06 o 
   7  16   8        2.74        0.13      9.59 o 
   8  16   8      275.05      283.13     18.55 o 
 -10  17   8        0.40       18.00      9.07 o 
  -9  17   8      114.72      140.18     12.55 o 
  -8  17   8       52.05       63.52     10.84 o 
  -7  17   8       27.12       14.64     10.83 o 
  -6  17   8        0.14        8.84      8.57 o 
  -5  17   8       29.86       29.95      5.10 o 
  -4  17   8        1.59        7.03      7.42 o 
  -3  17   8       50.62       67.01      9.57 o 
  -2  17   8       17.95       11.33      6.20 o 
  -1  17   8       50.45       58.81      7.99 o 
   0  17   8        0.59       -2.68      8.24 o 
   1  17   8      331.91      367.22     19.19 o 
   2  17   8      286.11      287.12     12.46 o 
   3  17   8      625.06      672.04     17.86 o 
   4  17   8        3.65       -3.24      7.74 o 
   5  17   8       95.76      151.28     16.40 o 
   6  17   8       33.30       14.53     18.36 o 
   7  17   8       20.64       20.07     11.51 o 
  -9  18   8        9.98       12.09      9.76 o 
  -8  18   8        7.48       12.23      9.88 o 
  -7  18   8        5.07        0.69      9.68 o 
  -6  18   8       19.80       28.98     11.75 o 
  -5  18   8       49.44       51.70      7.49 o 
  -4  18   8       10.91       12.37      8.12 o 
  -3  18   8        0.11       -2.59      7.53 o 
  -2  18   8      109.63      129.06     11.17 o 
  -1  18   8      148.17      158.68     10.46 o 
   0  18   8       48.49       37.09      8.74 o 
   1  18   8       95.06      106.78     10.33 o 
   2  18   8       70.11       88.20     10.58 o 
   3  18   8       11.05        8.09     12.26 o 
   4  18   8      345.79      290.61     17.90 o 
   5  18   8       58.57       43.76     11.39 o 
   6  18   8      179.68      161.90     17.40 o 
  -8  19   8       20.60       12.02     12.18 o 
  -7  19   8       20.36       19.04     10.64 o 
  -6  19   8      202.85      180.14     14.59 o 
  -5  19   8       45.83       55.61     13.61 o 
  -4  19   8       96.43      122.73     12.30 o 
  -3  19   8        2.25        2.51     11.93 o 
  -2  19   8       12.34        6.44      8.81 o 
  -1  19   8      171.96      171.73     14.30 o 
   0  19   8        4.25        0.30      8.89 o 
   1  19   8       54.69       48.19     13.09 o 
   2  19   8      156.19      165.56     14.66 o 
   3  19   8        7.70        9.59      7.91 o 
   4  19   8       34.67       31.48     12.26 o 
   5  19   8      175.82      185.61     18.25 o 
  -7  20   8        4.76       11.95     10.78 o 
  -6  20   8      614.89      682.31     29.36 o 
  -5  20   8       35.75       36.98     12.84 o 
  -4  20   8      644.37      654.86     24.07 o 
  -3  20   8        0.02      -12.05     12.05 o 
  -2  20   8        5.37       -4.71      8.84 o 
  -1  20   8       19.53       25.37     10.34 o 
   0  20   8       88.71       89.48     12.56 o 
   1  20   8        7.18        0.24      9.74 o 
   2  20   8        0.40        0.98     10.10 o 
   3  20   8      246.92      232.61     15.27 o 
   4  20   8       66.36       54.91     14.63 o 
  -6  21   8      224.04      253.88     20.54 o 
  -5  21   8       33.95       31.22     14.29 o 
  -4  21   8       81.09      104.29     18.11 o 
  -3  21   8      161.72      192.20     18.92 o 
  -2  21   8       78.86      100.21     14.92 o 
  -1  21   8       34.52       22.13     19.76 o 
   0  21   8        0.04       -1.71     10.19 o 
   1  21   8      169.99      183.42     16.00 o 
   2  21   8        4.37       18.53     11.71 o 
   3  21   8        2.74      -12.37     14.17 o 
  -4  22   8       12.41       19.50     21.20 o 
  -3  22   8       19.55       14.44     16.78 o 
  -2  22   8       74.35       81.07     16.16 o 
  -1  22   8        6.33        6.10     12.59 o 
   0  22   8       17.69       19.05     12.24 o 
   1  22   8      232.94      253.96     19.04 o 
 -13   0   9        4.00        9.46     10.81 o 
 -11   0   9      275.24      260.67     11.36 o 
  -9   0   9       43.72       53.21      5.69 o 
  -7   0   9      816.10      837.81     14.89 o 
  -5   0   9        0.82       -1.19      3.12 o 
  -3   0   9     3127.64     3193.44     38.82 o 
  -1   0   9      634.24      524.88      9.03 o 
   1   0   9      261.26      290.55      7.73 o 
   3   0   9       25.40       11.84      3.65 o 
   5   0   9      948.60      791.74     15.95 o 
   7   0   9      180.24      185.30     17.83 o 
   9   0   9       42.69       48.70     14.41 o 
  11   0   9       88.47       71.13     31.79 o 
 -14   1   9        4.86       16.60      5.26 o 
 -13   1   9       24.38       33.82      8.93 o 
 -12   1   9       12.03       12.36      4.41 o 
 -11   1   9       16.16       15.49      3.98 o 
 -10   1   9        5.73       -0.14      3.00 o 
  -9   1   9      900.12      882.36     12.83 o 
  -8   1   9      242.51      270.79      6.67 o 
  -7   1   9      713.68      682.97     12.14 o 
  -6   1   9       46.53       56.87      2.91 o 
  -5   1   9      128.86      153.63      4.36 o 
  -4   1   9      566.33      586.38      9.35 o 
  -3   1   9      100.22       84.57      3.44 o 
  -2   1   9      540.01      558.15      6.41 o 
  -1   1   9       95.89       80.24      2.95 o 
   0   1   9      948.55      902.02      9.36 o 
   1   1   9      184.32      190.19      4.46 o 
   2   1   9        3.74       -2.44      2.44 o 
   3   1   9       36.92       19.36      2.63 o 
   4   1   9      456.95      477.13      7.52 o 
   5   1   9     1388.26     1356.36     15.79 o 
   6   1   9      508.18      438.61     10.12 o 
   7   1   9      429.38      472.68     15.82 o 
   8   1   9       91.57      107.15     10.45 o 
   9   1   9        0.18       -5.20      7.66 o 
  10   1   9      259.86      304.72     16.43 o 
  11   1   9       12.92        1.54      8.92 o 
 -14   2   9       99.58      113.73      7.12 o 
 -13   2   9        0.89       -4.71      4.71 o 
 -12   2   9      113.98      122.46      8.05 o 
 -11   2   9      142.85      152.44      6.47 o 
 -10   2   9       85.56       82.89      4.24 o 
  -9   2   9       17.20       15.17      3.45 o 
  -8   2   9     1352.28     1403.66     17.86 o 
  -7   2   9      677.05      620.46      9.14 o 
  -6   2   9        1.84        2.13      2.16 o 
  -5   2   9      203.54      224.17      5.18 o 
  -4   2   9      472.66      437.49      6.07 o 
  -3   2   9      237.06      226.53      4.35 o 
  -2   2   9        6.56       11.48      1.67 o 
  -1   2   9       26.97       33.96      2.32 o 
   0   2   9      191.16      201.07      4.68 o 
   1   2   9       13.34       11.88      2.56 o 
   2   2   9     2979.35     3020.81     22.98 o 
   3   2   9        9.67        5.44      2.35 o 
   4   2   9       11.93       18.76      2.82 o 
   5   2   9       67.60       63.70      4.39 o 
   6   2   9       42.44       41.37      4.68 o 
   7   2   9       73.52       86.86     13.21 o 
   8   2   9      575.41      622.66     20.20 o 
   9   2   9       11.93       16.65      8.90 o 
  10   2   9      223.82      243.79     14.45 o 
  11   2   9        0.04        0.56      8.85 o 
 -14   3   9       10.34       14.25      7.40 o 
 -13   3   9       48.76       55.12      9.61 o 
 -12   3   9       41.73       43.48      9.24 o 
 -11   3   9      285.19      310.62      9.02 o 
 -10   3   9        1.15       -1.38      4.36 o 
  -9   3   9        9.81        2.99      3.39 o 
  -8   3   9      294.98      272.74      6.31 o 
  -7   3   9        4.96        6.37      2.62 o 
  -6   3   9       67.59       69.06      3.29 o 
  -5   3   9       27.16       21.90      2.72 o 
  -4   3   9       93.19      125.33      3.96 o 
  -3   3   9      411.73      384.36      6.20 o 
  -2   3   9     1630.54     1754.00     13.89 o 
  -1   3   9      117.13      105.65      3.20 o 
   0   3   9      197.30      194.44      4.52 o 
   1   3   9      178.45      190.59      4.43 o 
   2   3   9        0.00       -0.93      2.35 o 
   3   3   9       49.67       40.16      2.99 o 
   4   3   9      362.93      340.10      6.46 o 
   5   3   9      197.78      183.55      5.59 o 
   6   3   9      755.59      727.92     14.31 o 
   7   3   9      252.61      247.21     11.76 o 
   8   3   9      155.41      167.09     12.44 o 
   9   3   9       75.57       72.16     10.79 o 
  10   3   9      371.40      344.90     17.15 o 
  11   3   9        4.23       -7.42     13.83 o 
 -14   4   9        2.90        5.47      4.97 o 
 -13   4   9      159.13      170.78      9.34 o 
 -12   4   9      262.73      247.60     14.68 o 
 -11   4   9      100.18       79.53      9.04 o 
 -10   4   9        0.64        0.05      4.48 o 
  -9   4   9      390.01      359.94     10.21 o 
  -8   4   9      794.45      802.98     11.82 o 
  -7   4   9       64.85       61.68      3.63 o 
  -6   4   9      207.05      206.43      5.14 o 
  -5   4   9      123.50      133.45      4.38 o 
  -4   4   9      401.10      414.65      7.99 o 
  -3   4   9      200.87      225.77      5.45 o 
  -2   4   9       51.72       71.33      2.74 o 
  -1   4   9      281.14      210.83      4.78 o 
   0   4   9        1.89        3.18      2.15 o 
   1   4   9     3229.57     3474.02     26.58 o 
   2   4   9      140.03      131.62      4.09 o 
   3   4   9      165.02      178.99      4.86 o 
   4   4   9       70.07       53.44      3.51 o 
   5   4   9      348.79      307.83      7.49 o 
   6   4   9       88.26      106.31      6.20 o 
   7   4   9       43.81       52.25      6.33 o 
   8   4   9       58.20       51.06      7.15 o 
   9   4   9        0.31       -1.42      9.61 o 
  10   4   9      139.28      125.65     13.77 o 
  11   4   9       30.24       28.39     10.46 o 
 -14   5   9      104.96      119.15      8.46 o 
 -13   5   9       25.32       44.26     16.34 o 
 -12   5   9        8.85        3.93      6.27 o 
 -11   5   9       15.28       17.50      5.29 o 
 -10   5   9        9.21        6.78      4.14 o 
  -9   5   9       63.29       68.49      5.23 o 
  -8   5   9      831.27      801.66     17.19 o 
  -7   5   9      203.97      201.11      5.79 o 
  -6   5   9      188.34      204.41      5.31 o 
  -5   5   9     1257.24     1365.02     15.68 o 
  -4   5   9       19.57       24.22      2.52 o 
  -3   5   9       38.29       56.42      3.97 o 
  -2   5   9      765.85      797.59      8.48 o 
  -1   5   9      535.72      552.76      7.61 o 
   0   5   9      302.71      299.20      6.23 o 
   1   5   9      415.49      410.39      6.73 o 
   2   5   9      334.40      332.93      6.25 o 
   3   5   9      266.52      287.56      5.76 o 
   4   5   9        6.07       -0.71      2.69 o 
   5   5   9        6.28        6.33      3.54 o 
   6   5   9       72.31       77.64      5.65 o 
   7   5   9        1.15       -6.71      8.35 o 
   8   5   9        0.52        6.17      6.53 o 
   9   5   9        2.05        4.75      7.18 o 
  10   5   9       23.76       50.47      9.40 o 
  11   5   9        1.97       -4.86      8.33 o 
 -14   6   9      170.99      168.74     10.82 o 
 -13   6   9       11.66        3.33      6.45 o 
 -12   6   9      443.35      431.15     16.23 o 
 -11   6   9        1.86        3.84      5.94 o 
 -10   6   9      493.29      460.26     13.58 o 
  -9   6   9      498.18      501.17     12.49 o 
  -8   6   9       52.89       72.64      5.59 o 
  -7   6   9       16.48        9.26      3.43 o 
  -6   6   9       39.25       34.80      3.26 o 
  -5   6   9      206.01      214.18      5.87 o 
  -4   6   9      291.48      331.03      6.76 o 
  -3   6   9       15.61       15.30      1.76 o 
  -2   6   9     1080.07     1080.29     10.83 o 
  -1   6   9       80.45       76.65      3.44 o 
   0   6   9       77.53       61.44      3.18 o 
   1   6   9      393.38      441.77      7.07 o 
   2   6   9      458.36      505.96      7.15 o 
   3   6   9      167.51      174.68      4.74 o 
   4   6   9        0.01       -0.39      2.90 o 
   5   6   9      118.49      109.26      5.40 o 
   6   6   9       21.41        4.13      5.07 o 
   7   6   9       42.89       35.38      6.84 o 
   8   6   9       68.18       67.47      8.89 o 
   9   6   9        6.68       -0.76      6.94 o 
  10   6   9      106.58      116.04     13.77 o 
  11   6   9       64.60       59.91     11.40 o 
 -14   7   9       21.99       25.45     17.99 o 
 -13   7   9       21.28       33.88      7.91 o 
 -12   7   9       25.23       24.33      6.42 o 
 -11   7   9      734.14      696.14     17.18 o 
 -10   7   9      356.36      394.06     11.33 o 
  -9   7   9        6.82        8.71      5.35 o 
  -8   7   9     1849.88     1729.52     30.46 o 
  -7   7   9       60.81       61.88      6.61 o 
  -6   7   9      668.47      667.63     10.82 o 
  -5   7   9       27.96       36.84      3.88 o 
  -4   7   9      356.68      373.66      6.92 o 
  -3   7   9       14.76       14.05      2.07 o 
  -2   7   9        1.63        3.88      2.33 o 
  -1   7   9      236.75      221.24      5.24 o 
   0   7   9      552.46      555.67      7.83 o 
   1   7   9        5.15        3.52      2.66 o 
   2   7   9       55.80       66.22      3.39 o 
   3   7   9       40.14       40.35      3.27 o 
   4   7   9        0.58       -3.00      3.00 o 
   5   7   9      614.27      547.61     11.13 o 
   6   7   9      351.22      336.06     11.40 o 
   7   7   9      119.47      104.97      9.33 o 
   8   7   9        0.17        7.49      6.52 o 
   9   7   9      133.54      138.07     12.71 o 
  10   7   9        7.76        1.96      8.08 o 
  11   7   9       85.33       98.69     11.43 o 
 -14   8   9        4.73       17.80     24.59 o 
 -13   8   9        7.50        6.23      8.62 o 
 -12   8   9        2.97        4.32      6.06 o 
 -11   8   9       36.05       36.50      7.48 o 
 -10   8   9        0.74        1.71      9.79 o 
  -9   8   9        0.83        8.77      5.92 o 
  -8   8   9      260.21      280.78     11.61 o 
  -7   8   9       21.75       14.43      5.64 o 
  -6   8   9        0.24        1.70      3.66 o 
  -5   8   9      275.99      287.22      8.15 o 
  -4   8   9      298.38      290.51      7.01 o 
  -3   8   9       45.99       41.41      2.44 o 
  -2   8   9      576.84      538.13      7.62 o 
  -1   8   9       26.09       35.22      3.08 o 
   0   8   9      227.08      234.30      6.71 o 
   1   8   9      145.48      123.80      4.05 o 
   2   8   9        7.28        0.12      2.82 o 
   3   8   9        0.59       -2.41      3.08 o 
   4   8   9        0.06        1.04      3.72 o 
   5   8   9        5.21        4.55      4.47 o 
   6   8   9       95.19       93.68      7.76 o 
   7   8   9      214.50      178.84     11.36 o 
   8   8   9      129.66      133.94     12.11 o 
   9   8   9        9.05        3.33      8.99 o 
  10   8   9       35.35       22.83     16.95 o 
 -13   9   9        0.76        3.33      8.18 o 
 -12   9   9      109.56       94.69     16.05 o 
 -11   9   9       23.42        9.53     11.54 o 
 -10   9   9       99.10      107.76     10.19 o 
  -9   9   9       45.58       58.59      6.93 o 
  -8   9   9       31.39       43.27      7.29 o 
  -7   9   9       70.33       58.60     10.28 o 
  -6   9   9       42.80       42.17      5.60 o 
  -5   9   9       18.28       16.69      4.12 o 
  -4   9   9      126.81      125.07      5.09 o 
  -3   9   9      100.33       95.59      3.78 o 
  -2   9   9       50.24       52.92      3.56 o 
  -1   9   9     1830.73     1822.95     16.68 o 
   0   9   9      546.58      556.39      9.45 o 
   1   9   9      656.74      647.71      9.72 o 
   2   9   9        1.96       -0.43      3.07 o 
   3   9   9      129.25       99.28      5.03 o 
   4   9   9      134.82      104.90      5.99 o 
   5   9   9      166.73      129.59      7.02 o 
   6   9   9       91.01       78.30     10.42 o 
   7   9   9      359.31      356.45     16.90 o 
   8   9   9        1.34       -6.17      8.01 o 
   9   9   9       79.64       72.68     11.22 o 
  10   9   9      188.56      228.21     21.17 o 
 -13  10   9        2.10        1.97      8.27 o 
 -12  10   9      503.91      535.59     19.57 o 
 -11  10   9       59.73       67.45     14.08 o 
 -10  10   9        2.85        9.00      8.44 o 
  -9  10   9       65.15       59.62      9.99 o 
  -8  10   9      267.57      306.26     13.70 o 
  -7  10   9      107.86      101.21      9.00 o 
  -6  10   9      127.21      136.67      8.95 o 
  -5  10   9       73.78       69.84      5.39 o 
  -4  10   9      373.50      372.57     10.16 o 
  -3  10   9      294.09      265.41      6.14 o 
  -2  10   9      180.52      159.89      5.68 o 
  -1  10   9      692.39      686.74      9.69 o 
   0  10   9      206.08      188.19      5.57 o 
   1  10   9      681.51      678.08     10.64 o 
   2  10   9       46.42       61.49      4.83 o 
   3  10   9       94.57       84.21      5.60 o 
   4  10   9        0.52       -4.17      4.17 o 
   5  10   9      463.08      429.97     16.97 o 
   6  10   9       74.92       92.58      9.16 o 
   7  10   9      175.05      172.90     14.26 o 
   8  10   9       14.53       18.52      9.05 o 
   9  10   9       15.90       31.37      9.67 o 
  10  10   9       73.24      101.42     13.46 o 
 -13  11   9        4.47       17.05     10.88 o 
 -12  11   9      134.06      142.61     12.35 o 
 -11  11   9        8.72       14.91      8.76 o 
 -10  11   9      217.24      214.40     11.84 o 
  -9  11   9        6.31        5.36      6.56 o 
  -8  11   9       20.49       28.64      7.44 o 
  -7  11   9     1201.22     1180.30     33.02 o 
  -6  11   9       80.97       78.54      7.72 o 
  -5  11   9      630.65      666.86     20.71 o 
  -4  11   9        0.31       -3.04      3.04 o 
  -3  11   9        0.00       -0.22      2.47 o 
  -2  11   9        1.03       -1.67      3.42 o 
  -1  11   9      350.08      338.96      8.17 o 
   0  11   9        0.26       -3.01      3.01 o 
   1  11   9      144.72      151.15      6.05 o 
   2  11   9      195.34      200.72      6.99 o 
   3  11   9       18.99       12.30      4.53 o 
   4  11   9      543.26      519.46     16.29 o 
   5  11   9       77.06       63.81      7.69 o 
   6  11   9       18.90        2.79      6.77 o 
   7  11   9       59.73       59.01     10.28 o 
   8  11   9       69.58       78.38     11.39 o 
   9  11   9       23.03       13.26     11.01 o 
 -12  12   9       86.13       86.42     11.84 o 
 -11  12   9       10.74       -2.12      9.99 o 
 -10  12   9       49.51       49.93      8.78 o 
  -9  12   9      269.97      240.90     12.75 o 
  -8  12   9      121.31      113.75     10.05 o 
  -7  12   9      172.72      153.38     11.05 o 
  -6  12   9      259.88      259.89     11.70 o 
  -5  12   9      112.15      120.35      7.36 o 
  -4  12   9       33.44       13.17      3.76 o 
  -3  12   9      312.21      287.61      7.34 o 
  -2  12   9     2061.40     2028.50     28.65 o 
  -1  12   9      296.41      283.72      9.51 o 
   0  12   9      450.06      430.71      9.35 o 
   1  12   9       28.50       34.99      4.55 o 
   2  12   9       23.06       14.35      4.39 o 
   3  12   9      135.69      132.44      6.79 o 
   4  12   9      239.52      225.28      9.57 o 
   5  12   9        2.13       -6.33      6.33 o 
   6  12   9        1.06        2.18      7.02 o 
   7  12   9      256.07      196.18     25.33 o 
   8  12   9       10.82       12.80     10.10 o 
   9  12   9       11.96       33.41     11.20 o 
 -12  13   9       74.29       90.73     21.89 o 
 -11  13   9        0.26        1.74      9.24 o 
 -10  13   9      145.07      142.19     11.25 o 
  -9  13   9       10.03       22.93      8.58 o 
  -8  13   9      401.57      393.96     16.32 o 
  -7  13   9      187.57      191.24     16.46 o 
  -6  13   9      617.50      583.57     16.88 o 
  -5  13   9       32.54       31.03      6.15 o 
  -4  13   9        0.18       -0.58      4.46 o 
  -3  13   9       25.76       28.06      4.21 o 
  -2  13   9       82.22       72.52      8.08 o 
  -1  13   9      280.25      268.17     10.37 o 
   0  13   9      466.32      457.85     11.08 o 
   1  13   9        3.26        5.48      4.13 o 
   2  13   9       41.32       37.28      5.17 o 
   3  13   9       62.47       72.42      6.59 o 
   4  13   9       20.10       21.50      5.75 o 
   5  13   9        0.07        4.95      6.83 o 
   6  13   9       16.39        4.29      7.39 o 
   7  13   9        1.40       -0.83     12.42 o 
   8  13   9        0.35       -9.18      9.18 o 
   9  13   9       37.75       32.78     11.10 o 
 -11  14   9      154.73      153.09     11.91 o 
 -10  14   9        6.64       15.16      7.92 o 
  -9  14   9       19.05       13.73      8.05 o 
  -8  14   9      120.84      127.09     11.34 o 
  -7  14   9      439.55      463.30     18.22 o 
  -6  14   9       82.97       90.48     12.53 o 
  -5  14   9      219.40      202.69     10.33 o 
  -4  14   9      330.98      329.78     10.73 o 
  -3  14   9       71.86       62.84      6.50 o 
  -2  14   9       52.99       45.23      6.56 o 
  -1  14   9       46.12       35.91      6.21 o 
   0  14   9      133.38      133.65      8.52 o 
   1  14   9       46.86       49.98      6.13 o 
   2  14   9      141.36      130.16      7.94 o 
   3  14   9      121.08      132.61      8.79 o 
   4  14   9        5.00       -0.63      6.48 o 
   5  14   9        3.50       18.68      8.63 o 
   6  14   9      299.26      359.03     16.51 o 
   7  14   9      127.77       88.02     12.43 o 
   8  14   9      235.55      277.72     17.96 o 
 -11  15   9       25.81       32.03      9.42 o 
 -10  15   9       27.93       18.24      8.69 o 
  -9  15   9       47.76       31.94      9.02 o 
  -8  15   9      105.69      105.30     12.91 o 
  -7  15   9      919.65      920.48     25.77 o 
  -6  15   9      317.47      314.17     22.88 o 
  -5  15   9      752.89      713.49     12.48 o 
  -4  15   9       41.97       29.17      5.59 o 
  -3  15   9      103.03      122.29      7.84 o 
  -2  15   9       36.68       35.43      6.46 o 
  -1  15   9        0.16       -0.89      5.53 o 
   0  15   9        0.15        0.33      6.21 o 
   1  15   9       26.64       32.86      6.69 o 
   2  15   9      216.81      225.63      9.35 o 
   3  15   9      172.94      170.88     10.64 o 
   4  15   9      130.87      162.47     14.34 o 
   5  15   9      118.00      128.40     12.34 o 
   6  15   9        4.63       16.48      9.30 o 
   7  15   9      152.81      184.38     16.74 o 
   8  15   9      109.60      114.97     14.60 o 
 -10  16   9        4.55       -0.50      8.94 o 
  -9  16   9      136.09      154.94     12.77 o 
  -8  16   9       11.83       18.55      9.18 o 
  -7  16   9        2.59       -7.75      7.75 o 
  -6  16   9       21.63        9.30      8.50 o 
  -5  16   9      333.77      343.97     10.41 o 
  -4  16   9      138.46      141.71      9.18 o 
  -3  16   9       47.89       35.59      6.28 o 
  -2  16   9       60.52       65.33      7.31 o 
  -1  16   9       13.30       17.95      6.80 o 
   0  16   9      195.92      204.29     12.11 o 
   1  16   9       17.18       27.84      7.00 o 
   2  16   9       74.07       93.13      8.78 o 
   3  16   9        0.88        8.57      7.35 o 
   4  16   9       50.88       49.45      9.32 o 
   5  16   9        5.44        8.58      9.14 o 
   6  16   9        5.14       14.76     12.29 o 
   7  16   9      141.76      138.39     16.76 o 
  -9  17   9       60.04       47.00     10.02 o 
  -8  17   9        0.52        4.71      8.44 o 
  -7  17   9      238.39      236.90     15.35 o 
  -6  17   9      635.76      615.58     21.89 o 
  -5  17   9      221.90      228.43      8.75 o 
  -4  17   9      147.94      150.56     10.71 o 
  -3  17   9        0.15        1.99      5.96 o 
  -2  17   9       18.16        7.67      6.63 o 
  -1  17   9       32.48       42.83      8.00 o 
   0  17   9        0.21        1.81      7.01 o 
   1  17   9       61.78       67.17     10.49 o 
   2  17   9       75.31       96.29      9.81 o 
   3  17   9      600.39      639.21     22.46 o 
   4  17   9       12.01        5.90     10.05 o 
   5  17   9       73.36       89.00     12.37 o 
   6  17   9      156.39      174.81     18.59 o 
  -9  18   9        5.01        7.32      9.50 o 
  -8  18   9       16.66       10.20      9.79 o 
  -7  18   9       45.78       40.03     11.23 o 
  -6  18   9       86.34       92.16     13.64 o 
  -5  18   9       57.35       61.48      9.84 o 
  -4  18   9       86.37       83.33     11.36 o 
  -3  18   9       50.06       47.70     10.22 o 
  -2  18   9      201.37      201.48     13.14 o 
  -1  18   9        6.27        0.73     14.87 o 
   0  18   9        1.49       -1.15      9.61 o 
   1  18   9       31.44       38.04      8.17 o 
   2  18   9       11.95       14.15     11.34 o 
   3  18   9       28.76        9.55      8.65 o 
   4  18   9       18.80        3.25     11.66 o 
   5  18   9       70.96       53.39     15.15 o 
   6  18   9        4.63        9.33     16.79 o 
  -8  19   9        0.90       -0.09      9.52 o 
  -7  19   9       46.00       47.25     11.01 o 
  -6  19   9       25.46       16.24     10.45 o 
  -5  19   9       62.74       66.61     13.48 o 
  -4  19   9       45.05       56.27     15.42 o 
  -3  19   9      111.35      107.99     16.46 o 
  -2  19   9       67.01       78.18     11.59 o 
  -1  19   9       37.34       33.45     12.60 o 
   0  19   9       62.06       73.61     11.78 o 
   1  19   9       35.40       27.04     10.54 o 
   2  19   9       11.78        2.17      8.60 o 
   3  19   9        4.04      -11.65     11.65 o 
   4  19   9        3.12       10.80     11.68 o 
   5  19   9      290.96      291.13     22.09 o 
  -6  20   9        0.02       -8.08     11.75 o 
  -5  20   9       67.79       46.58     12.76 o 
  -4  20   9       96.05      117.86     17.13 o 
  -3  20   9       17.05       29.96     10.88 o 
  -2  20   9        8.76       -3.27      9.11 o 
  -1  20   9       37.54       48.50     11.69 o 
   0  20   9      132.85      154.43     23.84 o 
   1  20   9      547.42      531.72     23.70 o 
   2  20   9        0.01       19.61      9.52 o 
   3  20   9       43.54       34.46     13.02 o 
  -5  21   9        1.43       -9.41     12.47 o 
  -4  21   9       52.06       56.58     12.15 o 
  -3  21   9        0.22      -12.62     12.62 o 
  -2  21   9       20.25       13.03     17.81 o 
  -1  21   9       33.69       20.28     10.84 o 
   0  21   9        3.27       -7.70     10.03 o 
   1  21   9      125.78      127.18     14.84 o 
   2  21   9      203.60      225.46     15.88 o 
 -14   0  10       30.48       31.30     20.98 o 
 -12   0  10       28.63       39.75      9.14 o 
 -10   0  10       26.94       43.70      6.47 o 
  -8   0  10      521.94      512.59     17.01 o 
  -6   0  10      183.21      191.58      7.24 o 
  -4   0  10      104.77       93.23      4.54 o 
  -2   0  10       99.10       78.08      4.13 o 
   0   0  10      369.14      460.16      9.73 o 
   2   0  10       87.23       67.37      4.78 o 
   4   0  10     4352.05     4347.22     54.31 o 
   6   0  10     2483.88     2456.70     51.29 o 
   8   0  10        0.08       12.77     13.28 o 
  10   0  10      144.32      126.88     18.86 o 
 -14   1  10       35.58       36.98     15.30 o 
 -13   1  10        2.20        1.44      8.44 o 
 -12   1  10       48.65       51.13      7.08 o 
 -11   1  10       54.93       65.40      5.92 o 
 -10   1  10       92.78       97.91      5.78 o 
  -9   1  10        5.64        7.34      3.76 o 
  -8   1  10       57.29       56.97      4.41 o 
  -7   1  10       14.89        9.87      2.75 o 
  -6   1  10        9.63       11.39      2.46 o 
  -5   1  10       10.58        7.10      2.44 o 
  -4   1  10       26.91       34.20      2.36 o 
  -3   1  10        9.46        2.83      2.09 o 
  -2   1  10     1643.47     1620.91     13.41 o 
  -1   1  10      278.86      257.02      4.59 o 
   0   1  10      687.18      657.25      8.26 o 
   1   1  10      376.04      357.89      6.35 o 
   2   1  10     1821.27     1709.00     15.72 o 
   3   1  10       16.89       49.59      3.34 o 
   4   1  10      744.69      688.33     10.88 o 
   5   1  10      336.72      354.86      9.33 o 
   6   1  10        4.10        9.41      6.11 o 
   7   1  10       25.92       51.06      9.02 o 
   8   1  10      794.02      810.27     24.29 o 
   9   1  10       47.38       68.16     10.80 o 
  10   1  10       98.30       96.27     12.16 o 
  11   1  10        4.81        1.85      9.27 o 
 -14   2  10        0.13       -5.25      5.25 o 
 -13   2  10        1.22        5.43      5.76 o 
 -12   2  10       25.90       25.69      7.71 o 
 -11   2  10      144.30      121.57      7.18 o 
 -10   2  10      151.41      150.38      8.63 o 
  -9   2  10       25.45       23.66      3.74 o 
  -8   2  10       82.83       62.84      4.68 o 
  -7   2  10      142.60      127.71      4.79 o 
  -6   2  10       11.37       14.56      2.69 o 
  -5   2  10      334.74      259.27      6.04 o 
  -4   2  10      186.66      195.75      4.33 o 
  -3   2  10       24.14       13.23      2.16 o 
  -2   2  10       96.71      115.05      3.25 o 
  -1   2  10       10.18       13.48      2.39 o 
   0   2  10       10.15        9.11      2.39 o 
   1   2  10      159.39      136.99      4.21 o 
   2   2  10      267.69      269.30      5.84 o 
   3   2  10      330.93      305.64      6.17 o 
   4   2  10       54.93       67.84      5.17 o 
   5   2  10       31.40       35.45      4.70 o 
   6   2  10      226.47      202.97     10.05 o 
   7   2  10      943.99      942.32     27.96 o 
   8   2  10      139.39      131.14     11.73 o 
   9   2  10        9.88        7.15      9.61 o 
  10   2  10       46.40       38.42      9.98 o 
  11   2  10      180.39      196.04     14.89 o 
 -14   3  10       11.17        5.19      5.27 o 
 -13   3  10        1.01        6.85      6.98 o 
 -12   3  10        0.69       -5.28      5.28 o 
 -11   3  10      161.65      155.47      8.11 o 
 -10   3  10      122.08      118.41      7.91 o 
  -9   3  10      254.95      255.89      8.04 o 
  -8   3  10      409.21      425.61     10.57 o 
  -7   3  10        8.73        7.31      2.97 o 
  -6   3  10      161.68      184.53      5.06 o 
  -5   3  10      256.38      278.69      7.22 o 
  -4   3  10      111.44      112.58      3.58 o 
  -3   3  10       27.35       39.94      2.75 o 
  -2   3  10       15.20        7.74      2.15 o 
  -1   3  10       14.41        9.86      2.67 o 
   0   3  10        6.35        0.00      2.31 o 
   1   3  10       45.86       40.88      2.96 o 
   2   3  10       58.29       72.81      3.59 o 
   3   3  10      204.87      159.07      4.84 o 
   4   3  10       78.25       81.14      5.03 o 
   5   3  10       11.24       13.73      4.07 o 
   6   3  10      611.35      530.71     15.36 o 
   7   3  10        0.02       -4.55      7.30 o 
   8   3  10       34.30       14.37      9.11 o 
   9   3  10      159.28      170.22     13.50 o 
  10   3  10       13.21       -5.86     14.56 o 
  11   3  10        0.05       21.61      9.97 o 
 -14   4  10       20.14       16.88      9.30 o 
 -13   4  10        0.94        7.83      6.21 o 
 -12   4  10       12.31       15.66      6.45 o 
 -11   4  10        2.75       -3.21      4.61 o 
 -10   4  10      309.43      292.52      9.51 o 
  -9   4  10       98.69       89.60      6.42 o 
  -8   4  10     1394.91     1405.99     21.49 o 
  -7   4  10      182.86      190.53      6.22 o 
  -6   4  10      139.78      154.09      4.86 o 
  -5   4  10      326.56      360.76      7.53 o 
  -4   4  10       20.68       19.98      2.93 o 
  -3   4  10     1754.37     1788.85     16.97 o 
  -2   4  10      325.80      368.96      6.00 o 
  -1   4  10       25.85       33.70      2.62 o 
   0   4  10       61.69       60.42      3.15 o 
   1   4  10       78.85       70.91      3.65 o 
   2   4  10        5.45        1.40      2.65 o 
   3   4  10        5.11        4.16      3.06 o 
   4   4  10      449.86      461.43      9.67 o 
   5   4  10        0.29       -2.05      3.88 o 
   6   4  10     1148.72     1107.99     20.28 o 
   7   4  10       22.18       10.12      7.25 o 
   8   4  10        0.99        8.02     10.52 o 
   9   4  10        1.76       -2.29      9.79 o 
  10   4  10        5.72       -8.32      8.32 o 
  11   4  10       34.23       23.36     12.26 o 
 -14   5  10       52.36       68.72     10.38 o 
 -13   5  10       55.78       54.00      7.82 o 
 -12   5  10       29.09       25.19      8.02 o 
 -11   5  10      213.73      239.33     14.86 o 
 -10   5  10       23.00       19.35      5.13 o 
  -9   5  10      351.43      356.25     11.29 o 
  -8   5  10       60.53       76.50      6.35 o 
  -7   5  10      128.76      109.37      7.09 o 
  -6   5  10       78.19       52.20      4.05 o 
  -5   5  10      454.55      403.29      8.41 o 
  -4   5  10       65.78       55.16      3.21 o 
  -3   5  10        5.42        0.31      2.08 o 
  -2   5  10      139.22      109.91      3.65 o 
  -1   5  10      323.71      289.71      6.04 o 
   0   5  10       24.55       25.55      2.95 o 
   1   5  10       33.94       11.00      2.81 o 
   2   5  10       69.94       49.86      3.47 o 
   3   5  10       10.15        5.03      3.05 o 
   4   5  10      249.42      198.95      7.06 o 
   5   5  10        1.93       -0.98      4.28 o 
   6   5  10        1.04       10.20      6.23 o 
   7   5  10       20.91       21.70      7.50 o 
   8   5  10      142.42      171.95     11.67 o 
   9   5  10        2.85        9.38     10.00 o 
  10   5  10        2.35       14.36      9.94 o 
 -14   6  10        2.55       -5.59      6.56 o 
 -13   6  10       13.62        6.90     12.82 o 
 -12   6  10       46.99       45.75     13.70 o 
 -11   6  10      340.88      326.26     12.91 o 
 -10   6  10      134.31      156.50      8.87 o 
  -9   6  10        3.81        3.43      5.09 o 
  -8   6  10      212.28      223.71     10.67 o 
  -7   6  10       56.75       49.24      7.10 o 
  -6   6  10      294.06      274.85      8.75 o 
  -5   6  10       80.33       55.09      4.52 o 
  -4   6  10        9.13        0.11      2.67 o 
  -3   6  10       39.05       28.63      2.69 o 
  -2   6  10      573.81      547.54      7.80 o 
  -1   6  10       93.49       64.05      3.41 o 
   0   6  10      450.61      459.23      7.35 o 
   1   6  10       11.22        5.26      2.79 o 
   2   6  10      424.82      396.77      7.86 o 
   3   6  10      217.24      182.78      6.48 o 
   4   6  10        2.20        1.19      4.02 o 
   5   6  10        5.05        0.88      5.69 o 
   6   6  10      682.16      574.70     16.03 o 
   7   6  10        9.28        4.07     10.59 o 
   8   6  10       52.94       74.34      9.57 o 
   9   6  10       50.01       38.61      9.30 o 
  10   6  10       24.17       34.56     10.72 o 
 -14   7  10      158.86      200.09     42.81 o 
 -13   7  10      127.79      144.72     16.02 o 
 -12   7  10        3.12        2.12      6.89 o 
 -11   7  10      373.43      352.07     15.19 o 
 -10   7  10      211.72      205.30     10.95 o 
  -9   7  10       72.54       59.83      6.03 o 
  -8   7  10       14.67       11.04      5.36 o 
  -7   7  10       16.56       17.73      5.96 o 
  -6   7  10       16.93       36.99      4.69 o 
  -5   7  10        9.61        9.58      3.46 o 
  -4   7  10      145.06      164.90      6.83 o 
  -3   7  10        3.17        2.83      2.52 o 
  -2   7  10      324.53      321.08      6.79 o 
  -1   7  10       83.06       83.08      3.83 o 
   0   7  10      882.94      788.10      9.90 o 
   1   7  10      748.34      751.17     10.39 o 
   2   7  10      978.91      802.80     11.57 o 
   3   7  10        0.84       -3.43      3.43 o 
   4   7  10      163.31      148.99      6.87 o 
   5   7  10        1.43       -1.44      5.64 o 
   6   7  10      165.42      183.23     10.21 o 
   7   7  10        0.48        7.67      8.28 o 
   8   7  10        1.12       -9.24      9.24 o 
   9   7  10      348.05      314.09     15.48 o 
  10   7  10       50.75       44.99     11.20 o 
 -13   8  10        0.71        9.11      8.25 o 
 -12   8  10      242.72      247.51     12.55 o 
 -11   8  10      187.40      200.84     14.41 o 
 -10   8  10       78.68       97.89      7.24 o 
  -9   8  10        6.40        6.91      5.51 o 
  -8   8  10       12.82        7.83      5.51 o 
  -7   8  10      111.28      116.09      8.07 o 
  -6   8  10      103.18      111.06      6.41 o 
  -5   8  10       91.43       96.35      5.37 o 
  -4   8  10       80.00       78.03      4.49 o 
  -3   8  10       32.85       34.72      3.31 o 
  -2   8  10      344.15      300.80      6.74 o 
  -1   8  10        0.02       -3.15      3.15 o 
   0   8  10     1816.54     1738.32     16.45 o 
   1   8  10     1146.84     1170.78     13.76 o 
   2   8  10      146.30      121.15      5.56 o 
   3   8  10        4.66        0.35      4.03 o 
   4   8  10      252.14      223.60      7.88 o 
   5   8  10        7.13       -2.69      5.80 o 
   6   8  10       30.02       28.15      7.69 o 
   7   8  10       29.00       17.99      8.68 o 
   8   8  10      165.73      142.09     12.63 o 
   9   8  10       33.18       27.92     10.75 o 
  10   8  10        1.30       10.21      9.33 o 
 -13   9  10      350.09      345.03     17.17 o 
 -12   9  10        0.01       -7.48      7.48 o 
 -11   9  10      480.36      455.11     22.58 o 
 -10   9  10       40.49       44.11      7.21 o 
  -9   9  10       43.13       44.12      7.83 o 
  -8   9  10        1.58       11.75      6.41 o 
  -7   9  10      488.97      479.91     15.92 o 
  -6   9  10       38.54       28.39      5.86 o 
  -5   9  10      117.74       82.60      5.55 o 
  -4   9  10      177.81      146.47      5.64 o 
  -3   9  10      183.30      166.58      5.26 o 
  -2   9  10       35.95       50.11      3.86 o 
  -1   9  10     2170.10     2067.42     19.16 o 
   0   9  10      356.43      359.07      7.51 o 
   1   9  10      323.70      267.52      7.65 o 
   2   9  10      103.33      102.66      5.54 o 
   3   9  10      138.97      120.08      6.39 o 
   4   9  10      305.12      285.52      8.95 o 
   5   9  10       24.02       15.12      8.55 o 
   6   9  10       84.30       74.46      9.83 o 
   7   9  10        9.44       19.30      9.44 o 
   8   9  10       56.69       67.78     15.07 o 
   9   9  10       21.67        9.19      9.75 o 
  10   9  10        0.51        5.57     11.67 o 
 -13  10  10       12.16       13.96     11.58 o 
 -12  10  10      276.99      259.82     12.82 o 
 -11  10  10      160.23      183.99     13.39 o 
 -10  10  10       76.56       86.82      8.74 o 
  -9  10  10       50.63       56.95      7.72 o 
  -8  10  10      114.71      120.55      9.56 o 
  -7  10  10     1169.21     1171.99     26.05 o 
  -6  10  10       80.49       79.84      7.48 o 
  -5  10  10      303.29      257.27      9.41 o 
  -4  10  10       32.68       40.19      4.53 o 
  -3  10  10       11.07        5.43      3.36 o 
  -2  10  10       43.36       31.02      4.05 o 
  -1  10  10       40.85       36.76      4.02 o 
   0  10  10       47.70       37.43      4.24 o 
   1  10  10       19.07       28.41      4.25 o 
   2  10  10      394.56      382.19      9.56 o 
   3  10  10      486.06      466.56     11.04 o 
   4  10  10       42.70       25.64      5.93 o 
   5  10  10        4.55       -5.98      5.98 o 
   6  10  10      292.56      302.72     14.51 o 
   7  10  10        0.06       -8.10      8.10 o 
   8  10  10        4.89        3.41      9.57 o 
   9  10  10       14.08        4.34      9.59 o 
 -12  11  10        0.14       14.05     10.38 o 
 -11  11  10        6.82        8.63      8.66 o 
 -10  11  10      756.07      790.63     21.64 o 
  -9  11  10        0.06        3.01      7.26 o 
  -8  11  10       58.92       55.16      8.46 o 
  -7  11  10        5.89        5.61      7.53 o 
  -6  11  10      109.97      100.14      8.67 o 
  -5  11  10      404.08      415.82     11.83 o 
  -4  11  10       29.62       24.18      3.75 o 
  -3  11  10       64.46       49.03      3.89 o 
  -2  11  10      395.94      388.62     10.28 o 
  -1  11  10       84.92       74.46      5.56 o 
   0  11  10       30.47       25.08      4.40 o 
   1  11  10      220.47      202.36      7.23 o 
   2  11  10       89.87       88.40      5.98 o 
   3  11  10        4.72        1.22      4.82 o 
   4  11  10      294.78      244.40     10.04 o 
   5  11  10        4.55       13.33      6.96 o 
   6  11  10       59.17       56.98      8.95 o 
   7  11  10        2.79       -8.78     10.55 o 
   8  11  10       24.17       15.74      9.99 o 
   9  11  10       44.56       32.21     11.73 o 
 -12  12  10       99.16      112.61     12.85 o 
 -11  12  10        1.43        9.46      9.50 o 
 -10  12  10       71.10      100.48     10.21 o 
  -9  12  10        0.34       -6.84      6.84 o 
  -8  12  10      114.40      122.45     10.30 o 
  -7  12  10        0.54       -6.61      6.61 o 
  -6  12  10        0.78        1.35      6.59 o 
  -5  12  10        6.41        5.89      5.66 o 
  -4  12  10      293.20      255.25      8.71 o 
  -3  12  10       79.69       77.16      5.01 o 
  -2  12  10      155.86      145.97      7.94 o 
  -1  12  10       17.03       12.43      4.99 o 
   0  12  10        8.92        6.15      4.49 o 
   1  12  10      496.07      515.32     12.18 o 
   2  12  10       55.23       65.22      5.77 o 
   3  12  10       57.45       58.42      6.24 o 
   4  12  10      335.07      314.12     12.15 o 
   5  12  10       88.61       92.71      8.93 o 
   6  12  10       20.20       35.11      8.69 o 
   7  12  10        0.02        6.41      9.88 o 
   8  12  10        0.93       -4.37     17.50 o 
 -12  13  10        0.07       -3.99     11.04 o 
 -11  13  10      914.78      972.82     35.38 o 
 -10  13  10       40.55       50.51      9.21 o 
  -9  13  10      203.16      195.30     14.32 o 
  -8  13  10        6.75       -4.01      8.09 o 
  -7  13  10       57.89       65.96      9.43 o 
  -6  13  10       20.23       23.56      8.15 o 
  -5  13  10      796.29      808.94     20.27 o 
  -4  13  10       14.96       11.34      5.63 o 
  -3  13  10       70.05       83.89      7.44 o 
  -2  13  10       70.56       62.58      6.80 o 
  -1  13  10      232.62      249.12      9.78 o 
   0  13  10        2.83        1.35      5.29 o 
   1  13  10       82.09       80.68      6.46 o 
   2  13  10        4.29       -4.95      4.95 o 
   3  13  10       51.98       49.88      7.84 o 
   4  13  10       60.58       51.07      7.68 o 
   5  13  10       18.66       17.89      9.23 o 
   6  13  10       19.27       23.68      8.50 o 
   7  13  10      167.95      201.04     19.33 o 
   8  13  10        0.75      -10.46     10.46 o 
 -11  14  10        2.21       12.82      8.59 o 
 -10  14  10        3.56       -8.24      8.24 o 
  -9  14  10       95.32       97.64     10.79 o 
  -8  14  10      252.34      252.07     14.82 o 
  -7  14  10      967.69      918.27     26.68 o 
  -6  14  10        0.43        0.61      7.91 o 
  -5  14  10        0.02       -3.56      3.56 o 
  -4  14  10        5.52       -0.28      5.86 o 
  -3  14  10        2.92        5.48      5.35 o 
  -2  14  10      155.62      143.77      8.50 o 
  -1  14  10       49.23       52.13      6.48 o 
   0  14  10       26.00       23.43      6.11 o 
   1  14  10        4.93        4.08      5.69 o 
   2  14  10      847.62      883.97     21.12 o 
   3  14  10      374.95      412.69     17.41 o 
   4  14  10        0.64        2.59      7.46 o 
   5  14  10      106.05      117.54     12.82 o 
   6  14  10      151.94      179.75     16.77 o 
   7  14  10        0.00       -0.32     16.81 o 
   8  14  10       31.69       60.07     13.98 o 
 -10  15  10      134.15      125.09     12.01 o 
  -9  15  10       93.77       94.14     11.16 o 
  -8  15  10        0.24       11.44      8.63 o 
  -7  15  10       74.82       64.49     11.93 o 
  -6  15  10       15.16       14.73      8.43 o 
  -5  15  10        8.64       11.00      4.27 o 
  -4  15  10       30.60       39.26      6.52 o 
  -3  15  10       15.00        5.17      5.43 o 
  -2  15  10      263.28      265.88     11.05 o 
  -1  15  10        3.13        1.42      6.11 o 
   0  15  10      276.61      303.13     13.13 o 
   1  15  10      251.15      248.26     12.09 o 
   2  15  10       39.58       63.70      8.35 o 
   3  15  10       25.05       14.55     11.32 o 
   4  15  10      200.46      191.13     12.76 o 
   5  15  10       18.94       15.41     11.81 o 
   6  15  10        0.21      -13.20     13.20 o 
   7  15  10       45.27       41.55     13.47 o 
 -10  16  10       79.72       85.40     11.69 o 
  -9  16  10      123.20      146.94     12.68 o 
  -8  16  10      541.53      601.44     21.76 o 
  -7  16  10       86.33       59.09     10.42 o 
  -6  16  10       43.39       53.39     10.05 o 
  -5  16  10       60.09       69.97      5.24 o 
  -4  16  10        0.75       -0.50      5.92 o 
  -3  16  10        0.28       -5.43      5.43 o 
  -2  16  10        5.50       12.99      6.51 o 
  -1  16  10       37.85       21.70      7.16 o 
   0  16  10      413.88      412.29     18.39 o 
   1  16  10        0.85       -0.05      8.66 o 
   2  16  10      114.44      107.15     12.67 o 
   3  16  10      117.45      106.65     10.75 o 
   4  16  10       61.50       67.72     10.56 o 
   5  16  10       19.12        3.95     10.72 o 
   6  16  10        1.73      -13.13     13.13 o 
  -9  17  10      148.57      152.48     13.87 o 
  -8  17  10      106.77      125.17     12.68 o 
  -7  17  10       62.36       54.84     11.11 o 
  -6  17  10        7.48       -1.81      8.80 o 
  -5  17  10       85.43       93.63     21.06 o 
  -4  17  10       28.43       15.45     10.28 o 
  -3  17  10       70.20       71.60      9.71 o 
  -2  17  10      114.00      124.01     14.77 o 
  -1  17  10       74.98       68.56     11.22 o 
   0  17  10       23.94       29.96      7.66 o 
   1  17  10       11.02       14.32      7.76 o 
   2  17  10      258.57      262.94     14.74 o 
   3  17  10       55.79       49.99      9.52 o 
   4  17  10       75.85       80.20     18.46 o 
   5  17  10        0.00       -4.89     15.94 o 
   6  17  10      101.93      138.55     17.35 o 
  -8  18  10       92.60       98.88     12.50 o 
  -7  18  10      227.91      251.21     16.93 o 
  -6  18  10      106.07      104.25     12.79 o 
  -5  18  10       53.23       54.48     11.26 o 
  -4  18  10       10.11        5.76      9.19 o 
  -3  18  10      146.81      151.12     14.26 o 
  -2  18  10      173.15      167.16     12.64 o 
  -1  18  10       92.89       95.67     12.33 o 
   0  18  10        7.84       11.84     11.58 o 
   1  18  10       16.35        3.16      8.54 o 
   2  18  10       40.65       45.85     11.83 o 
   3  18  10       82.40       86.43     21.23 o 
   4  18  10       33.97       37.04     28.71 o 
   5  18  10        9.06       15.01     13.12 o 
  -7  19  10       35.12       31.43     10.95 o 
  -6  19  10       20.87       11.85     12.99 o 
  -5  19  10        3.79        1.34     10.70 o 
  -4  19  10       93.77       86.10     16.15 o 
  -3  19  10      154.94      172.82     18.11 o 
  -2  19  10       78.57       69.07     12.09 o 
  -1  19  10      270.99      244.30     19.43 o 
   0  19  10      122.74      120.83     23.66 o 
   1  19  10        0.00       -3.22      8.82 o 
   2  19  10       10.60        4.47     11.87 o 
   3  19  10       75.39       95.71     13.60 o 
   4  19  10      123.37      166.33     18.84 o 
  -6  20  10       16.99       -9.15     15.13 o 
  -5  20  10       92.88       88.97     14.56 o 
  -4  20  10        0.09        4.33     10.86 o 
  -3  20  10       27.71       36.82     13.08 o 
  -2  20  10        0.00       -0.14     11.52 o 
  -1  20  10       85.70       80.06     12.63 o 
   0  20  10       48.93       43.00     10.76 o 
   1  20  10        1.05       -5.32     10.62 o 
   2  20  10        0.97        7.89     10.37 o 
  -3  21  10       25.13       15.94     12.56 o 
  -2  21  10        3.22       -1.85     12.93 o 
  -1  21  10        0.05       14.47     10.66 o 
   0  21  10        3.63       13.23     17.62 o 
 -13   0  11      133.68      168.12     16.96 o 
 -11   0  11      279.59      281.99     17.16 o 
  -9   0  11      428.96      428.69     16.27 o 
  -7   0  11       16.58       14.44      6.59 o 
  -5   0  11      100.35      102.72      6.32 o 
  -3   0  11        1.81       -1.53      2.98 o 
  -1   0  11     1591.05     1544.70     20.45 o 
   1   0  11     1555.79     1622.88     28.60 o 
   3   0  11      177.26      165.28      9.92 o 
   5   0  11      904.79      859.78     23.24 o 
   7   0  11       55.82       39.49     25.65 o 
   9   0  11      302.81      302.69     59.77 o 
 -14   1  11       74.22       74.77      7.94 o 
 -13   1  11      261.37      260.32     18.23 o 
 -12   1  11        0.21       -6.35      6.35 o 
 -11   1  11        8.39        8.58      5.49 o 
 -10   1  11       51.78       47.00      5.26 o 
  -9   1  11      361.65      375.63     10.82 o 
  -8   1  11       44.40       50.08      5.85 o 
  -7   1  11     1218.74     1162.17     19.62 o 
  -6   1  11        6.78        3.13      3.14 o 
  -5   1  11       55.83       53.01      4.16 o 
  -4   1  11       15.75       21.81      2.45 o 
  -3   1  11     1239.28     1152.18     11.42 o 
  -2   1  11     1970.18     1946.21     17.87 o 
  -1   1  11     1689.59     1637.75     15.10 o 
   0   1  11       56.14       59.24      3.60 o 
   1   1  11       13.09       16.93      2.92 o 
   2   1  11      305.64      262.49      6.49 o 
   3   1  11      145.17      161.36      5.87 o 
   4   1  11       16.13       20.88      4.32 o 
   5   1  11       29.75       20.50      5.71 o 
   6   1  11      313.26      340.83     13.43 o 
   7   1  11      205.38      189.78     15.85 o 
   8   1  11      113.65      119.08     12.05 o 
   9   1  11        0.09        9.12      9.80 o 
  10   1  11       77.19       98.39     15.85 o 
 -14   2  11       39.23       48.04     11.52 o 
 -13   2  11        4.31       -2.16      7.29 o 
 -12   2  11        8.94        6.50      6.21 o 
 -11   2  11       46.76       43.83      7.19 o 
 -10   2  11       33.68       38.49      5.39 o 
  -9   2  11       65.71       64.90      5.71 o 
  -8   2  11     1414.85     1391.08     22.28 o 
  -7   2  11       38.06       28.54      6.39 o 
  -6   2  11        3.83        4.25      3.13 o 
  -5   2  11      193.14      217.98      6.67 o 
  -4   2  11        0.29       -2.05      2.05 o 
  -3   2  11       80.63       85.12      3.53 o 
  -2   2  11      277.39      271.17      5.80 o 
  -1   2  11       59.33       71.56      3.50 o 
   0   2  11     3507.14     3247.94     26.60 o 
   1   2  11       56.41       43.15      3.44 o 
   2   2  11       84.91       98.46      4.55 o 
   3   2  11      181.57      160.36      6.11 o 
   4   2  11      394.90      466.95     10.62 o 
   5   2  11      170.57      148.27      8.46 o 
   6   2  11      131.60      144.84      9.47 o 
   7   2  11      134.83      157.14     12.63 o 
   8   2  11       82.15      112.05     11.30 o 
   9   2  11        2.98       10.56      9.56 o 
  10   2  11       71.46      108.10     13.04 o 
 -14   3  11       11.26       10.60      6.65 o 
 -13   3  11      169.15      174.33     12.03 o 
 -12   3  11        8.41        1.89      9.24 o 
 -11   3  11        5.16        2.16      7.00 o 
 -10   3  11        8.52        9.20      4.99 o 
  -9   3  11       24.09       33.27      5.27 o 
  -8   3  11      126.12      116.78      7.48 o 
  -7   3  11        8.26        2.65      4.63 o 
  -6   3  11      182.96      156.66      5.67 o 
  -5   3  11      376.63      313.16      8.50 o 
  -4   3  11       43.37       58.58      3.22 o 
  -3   3  11       19.22        7.38      2.59 o 
  -2   3  11      611.76      579.22      8.33 o 
  -1   3  11        3.01        1.98      2.49 o 
   0   3  11     1317.00     1292.78     14.61 o 
   1   3  11      832.60      882.01     10.57 o 
   2   3  11       23.03       36.47      3.62 o 
   3   3  11        1.42       -0.21      3.64 o 
   4   3  11       81.79       90.26      5.72 o 
   5   3  11       24.48       51.30      7.12 o 
   6   3  11        0.00        3.82      5.96 o 
   7   3  11       38.28       37.18      8.96 o 
   8   3  11      368.98      415.28     32.20 o 
   9   3  11       26.30       41.75     12.18 o 
  10   3  11       98.32      103.54     12.27 o 
 -14   4  11        2.08        4.27      7.33 o 
 -13   4  11        0.01       -9.73     16.58 o 
 -12   4  11      105.29      103.76      9.48 o 
 -11   4  11      187.61      177.88      9.34 o 
 -10   4  11      128.98      118.24      8.05 o 
  -9   4  11       80.84       70.57      6.67 o 
  -8   4  11      261.35      270.19     10.79 o 
  -7   4  11        0.14       -1.00      4.60 o 
  -6   4  11      140.86      151.65      5.68 o 
  -5   4  11      231.36      197.94     10.03 o 
  -4   4  11      209.12      217.69      6.57 o 
  -3   4  11      212.93      227.25      5.57 o 
  -2   4  11      104.60      106.33      4.04 o 
  -1   4  11      816.63      816.66     10.25 o 
   0   4  11      115.80      121.89      4.33 o 
   1   4  11       90.96      102.43      4.35 o 
   2   4  11      572.09      538.45      9.27 o 
   3   4  11       11.99       14.66      3.95 o 
   4   4  11      642.24      655.82     11.99 o 
   5   4  11      163.17      127.71      8.27 o 
   6   4  11      141.26      115.66      8.89 o 
   7   4  11      201.13      238.94     15.28 o 
   8   4  11       35.98       29.08     11.87 o 
   9   4  11        3.95        3.52      8.99 o 
  10   4  11       12.73       28.02      9.91 o 
 -14   5  11       12.40        3.79      7.39 o 
 -13   5  11       56.24       45.75      8.25 o 
 -12   5  11       19.66       20.73      7.28 o 
 -11   5  11       22.70       31.41      6.81 o 
 -10   5  11      299.52      324.32     11.27 o 
  -9   5  11        3.88        2.92      5.51 o 
  -8   5  11      340.53      383.58     12.11 o 
  -7   5  11       64.61       59.00      7.08 o 
  -6   5  11        1.11       -0.06      4.19 o 
  -5   5  11       20.03        5.91      3.85 o 
  -4   5  11       37.30       55.78      4.12 o 
  -3   5  11      774.93      813.67     10.79 o 
  -2   5  11        0.54        4.83      2.64 o 
  -1   5  11      452.00      440.72      7.57 o 
   0   5  11     2576.89     2458.45     20.36 o 
   1   5  11       35.70       49.42      3.97 o 
   2   5  11       10.33        5.15      3.52 o 
   3   5  11       21.01       10.36      4.15 o 
   4   5  11        0.13       -3.91      3.91 o 
   5   5  11      213.20      240.32     10.30 o 
   6   5  11       90.49       84.62     10.17 o 
   7   5  11        4.55       15.83      7.93 o 
   8   5  11      140.12      138.35     13.09 o 
   9   5  11        3.20       12.53      8.90 o 
  10   5  11        4.54        1.22      9.21 o 
 -13   6  11       34.46       28.78     13.38 o 
 -12   6  11        3.07       -0.93      7.44 o 
 -11   6  11      155.00      153.53     12.58 o 
 -10   6  11      325.30      324.60     12.10 o 
  -9   6  11       17.61       24.39      6.44 o 
  -8   6  11        6.52        8.05      6.05 o 
  -7   6  11      148.04      151.11     14.56 o 
  -6   6  11      128.86      121.60      6.91 o 
  -5   6  11      493.56      562.82     11.47 o 
  -4   6  11      231.04      208.38      6.66 o 
  -3   6  11        4.10       -2.59      2.59 o 
  -2   6  11       15.51       13.37      2.80 o 
  -1   6  11      603.14      582.12      8.72 o 
   0   6  11      356.78      417.36      7.48 o 
   1   6  11      256.92      300.44      7.12 o 
   2   6  11        9.15       12.72      3.89 o 
   3   6  11      311.94      283.47      8.56 o 
   4   6  11        3.58        2.37      4.34 o 
   5   6  11       50.33       42.22      7.71 o 
   6   6  11      357.75      358.24     13.88 o 
   7   6  11      128.60      108.30     10.96 o 
   8   6  11        0.70        6.96      9.51 o 
   9   6  11      178.41      206.38     23.92 o 
  10   6  11       68.62       69.29     12.13 o 
 -13   7  11      136.56      165.29     13.09 o 
 -12   7  11      366.39      378.07     14.98 o 
 -11   7  11       30.86       25.24      9.84 o 
 -10   7  11       15.21       23.34      6.16 o 
  -9   7  11       33.05       29.07      6.71 o 
  -8   7  11       74.35       66.96      7.92 o 
  -7   7  11       80.09       82.50      8.25 o 
  -6   7  11       24.72       33.52      6.02 o 
  -5   7  11      771.22      654.78     13.64 o 
  -4   7  11       46.23       33.70      4.59 o 
  -3   7  11       70.68       55.37      3.69 o 
  -2   7  11      135.83      142.08      4.95 o 
  -1   7  11        9.02        6.38      3.13 o 
   0   7  11      493.49      493.86      8.40 o 
   1   7  11        7.09        1.56      3.59 o 
   2   7  11      333.65      274.67      8.48 o 
   3   7  11      193.57      166.62      7.09 o 
   4   7  11      148.20      123.54      6.69 o 
   5   7  11      104.41      104.32      8.50 o 
   6   7  11      452.98      508.61     17.53 o 
   7   7  11       57.66       94.18     11.70 o 
   8   7  11      276.18      286.86     19.26 o 
   9   7  11       31.62       59.79      9.82 o 
 -13   8  11        9.75        2.33      8.45 o 
 -12   8  11        0.67        2.54      7.59 o 
 -11   8  11       73.03       57.16      9.19 o 
 -10   8  11       41.90       44.54      7.57 o 
  -9   8  11      375.75      363.08     13.98 o 
  -8   8  11        0.19       -5.64      5.64 o 
  -7   8  11      121.02      107.98      9.24 o 
  -6   8  11      122.64      109.31      8.12 o 
  -5   8  11       15.92       25.35      4.92 o 
  -4   8  11       21.57       16.18      3.95 o 
  -3   8  11     1348.57     1328.23     15.38 o 
  -2   8  11       19.00       20.77      3.73 o 
  -1   8  11     1479.86     1357.63     15.64 o 
   0   8  11      517.50      525.39      9.51 o 
   1   8  11      117.10      140.91      5.92 o 
   2   8  11      562.04      576.69     11.25 o 
   3   8  11      102.18       83.11      5.92 o 
   4   8  11       24.98       19.16      5.67 o 
   5   8  11      126.53      116.14      8.92 o 
   6   8  11       42.11       31.46      8.36 o 
   7   8  11      186.22      192.76     14.24 o 
   8   8  11      169.44      203.49     20.93 o 
   9   8  11      170.25      155.26     13.79 o 
 -13   9  11        6.52       -8.87      8.87 o 
 -12   9  11      204.40      186.88     17.17 o 
 -11   9  11      130.80      147.57     11.81 o 
 -10   9  11       47.26       48.17      7.83 o 
  -9   9  11       10.22       14.60      6.12 o 
  -8   9  11      128.23      134.68      9.18 o 
  -7   9  11        3.98       -0.91      6.07 o 
  -6   9  11        1.00        6.15      5.12 o 
  -5   9  11       45.65       34.43      4.97 o 
  -4   9  11        2.07       12.88      3.81 o 
  -3   9  11        0.04       -2.99      2.99 o 
  -2   9  11       32.76       13.14      4.48 o 
  -1   9  11      129.90      105.54      5.56 o 
   0   9  11     2099.01     2032.60     21.95 o 
   1   9  11       14.20        8.03      4.49 o 
   2   9  11       13.19        8.38      4.32 o 
   3   9  11        1.20       -4.50      4.50 o 
   4   9  11       25.72       11.89      5.38 o 
   5   9  11        3.34        2.00      6.46 o 
   6   9  11        0.55        5.07      7.87 o 
   7   9  11        0.09        7.14      8.99 o 
   8   9  11       76.47       66.21     12.11 o 
   9   9  11        9.58       24.15     11.70 o 
 -12  10  11       76.75       65.77     10.30 o 
 -11  10  11       34.06       41.93      8.49 o 
 -10  10  11      428.95      446.09     24.47 o 
  -9  10  11      287.82      295.73     12.49 o 
  -8  10  11      252.40      258.73     13.88 o 
  -7  10  11        0.08       -2.97      5.41 o 
  -6  10  11       54.67       65.12      7.30 o 
  -5  10  11      396.19      353.39     11.40 o 
  -4  10  11       82.77       75.08      5.10 o 
  -3  10  11      373.30      372.58      8.29 o 
  -2  10  11      579.32      595.66     12.49 o 
  -1  10  11      140.91      154.87      6.71 o 
   0  10  11       87.45      121.13      6.45 o 
   1  10  11       82.39       65.08      5.55 o 
   2  10  11      299.55      247.07      8.41 o 
   3  10  11       26.71       29.56      6.75 o 
   4  10  11        6.97       -6.04      6.70 o 
   5  10  11       21.99       26.73      7.54 o 
   6  10  11      246.18      241.44     13.49 o 
   7  10  11      145.51      134.90     17.01 o 
   8  10  11        4.44       -1.25     10.16 o 
   9  10  11       58.81       46.60     12.84 o 
 -12  11  11        6.87       -0.78      7.40 o 
 -11  11  11       25.09       16.82      8.10 o 
 -10  11  11      262.30      266.78     12.15 o 
  -9  11  11        9.39        5.70      7.59 o 
  -8  11  11        0.00       -7.26      7.26 o 
  -7  11  11       79.13       61.10      9.45 o 
  -6  11  11       21.94       28.48      7.70 o 
  -5  11  11       88.46       88.05      7.37 o 
  -4  11  11       44.71       39.42      5.28 o 
  -3  11  11       28.09       33.51      5.28 o 
  -2  11  11        2.83       -4.90      4.90 o 
  -1  11  11      912.77      895.44     20.52 o 
   0  11  11      851.99      759.49     13.76 o 
   1  11  11        6.34        0.92      4.73 o 
   2  11  11      113.15      112.36      6.93 o 
   3  11  11      393.28      401.54     11.68 o 
   4  11  11      120.55      110.73      8.46 o 
   5  11  11       69.10       79.80      9.19 o 
   6  11  11       83.99       98.88     10.63 o 
   7  11  11       65.45       94.29     12.97 o 
   8  11  11       38.99       45.82     11.56 o 
 -12  12  11        0.28       10.62      9.30 o 
 -11  12  11      294.45      287.87     24.05 o 
 -10  12  11      196.00      204.92     13.05 o 
  -9  12  11       81.54       75.63      9.47 o 
  -8  12  11        2.55        3.40     11.50 o 
  -7  12  11        0.77       -3.63      7.01 o 
  -6  12  11       15.13       14.41      7.89 o 
  -5  12  11      108.01      106.40      9.65 o 
  -4  12  11       25.95       21.37      4.89 o 
  -3  12  11      410.05      409.48     11.44 o 
  -2  12  11       20.42       29.49      5.58 o 
  -1  12  11      126.91      106.43      7.35 o 
   0  12  11      383.10      375.69     16.79 o 
   1  12  11      133.82      125.33      7.77 o 
   2  12  11        0.03       -5.04      5.04 o 
   3  12  11        1.05        0.48      6.40 o 
   4  12  11      132.42      106.58      9.37 o 
   5  12  11       26.16       17.79      8.29 o 
   6  12  11       10.32       11.35      8.60 o 
   7  12  11        1.74       -7.98      9.36 o 
   8  12  11       11.39        6.70     10.70 o 
 -11  13  11        0.57        4.79     13.62 o 
 -10  13  11       27.21       23.29      8.89 o 
  -9  13  11        0.03        2.96      8.35 o 
  -8  13  11      339.46      387.92     17.44 o 
  -7  13  11       20.14       30.87      9.24 o 
  -6  13  11        3.25        6.49      7.12 o 
  -5  13  11        8.26       -1.57      7.28 o 
  -4  13  11      160.50      160.13      8.32 o 
  -3  13  11       54.61       45.51      5.96 o 
  -2  13  11      155.40      132.38      7.98 o 
  -1  13  11       39.76       33.01      6.51 o 
   0  13  11      371.05      359.41     12.51 o 
   1  13  11       68.64       67.97      8.09 o 
   2  13  11      256.30      265.41     10.64 o 
   3  13  11        2.11        1.64      6.79 o 
   4  13  11       38.77       49.42      9.13 o 
   5  13  11       35.24       26.22      9.35 o 
   6  13  11      198.04      206.43     18.05 o 
   7  13  11       12.35       39.24     12.66 o 
 -11  14  11        4.39       24.21     11.28 o 
 -10  14  11      462.60      485.09     21.72 o 
  -9  14  11       43.77       31.12      9.76 o 
  -8  14  11      100.47      124.90     11.78 o 
  -7  14  11       22.13       28.76      8.85 o 
  -6  14  11       55.63       82.16     10.77 o 
  -5  14  11       12.16       -1.99      7.45 o 
  -4  14  11        0.00       -5.19      5.19 o 
  -3  14  11        8.80       -4.40      5.04 o 
  -2  14  11      378.82      351.06     11.78 o 
  -1  14  11        0.06        0.33      5.73 o 
   0  14  11       79.81       83.84      7.87 o 
   1  14  11      153.57      159.45     15.05 o 
   2  14  11      163.21      168.96     11.02 o 
   3  14  11      487.61      481.01     16.89 o 
   4  14  11        0.02       12.55      8.47 o 
   5  14  11       35.73       35.91     10.63 o 
   6  14  11        1.74       11.04     11.84 o 
   7  14  11      570.48      626.79     28.46 o 
 -10  15  11        5.22       -0.18      8.80 o 
  -9  15  11       22.43       24.87      9.49 o 
  -8  15  11       15.27       17.12      9.06 o 
  -7  15  11        1.04       13.52      8.79 o 
  -6  15  11      266.48      255.88     24.95 o 
  -5  15  11       61.94       49.20      8.84 o 
  -4  15  11       68.56       70.10     11.50 o 
  -3  15  11      416.88      457.88     13.85 o 
  -2  15  11       66.56       86.30      7.75 o 
  -1  15  11        1.98       -5.70      5.70 o 
   0  15  11        1.03       -7.07      7.07 o 
   1  15  11        1.93       -2.38      7.05 o 
   2  15  11       71.26       68.73      9.88 o 
   3  15  11      207.18      221.67     14.33 o 
   4  15  11        3.12        2.99      9.57 o 
   5  15  11        0.93       -4.56      9.48 o 
   6  15  11       27.27       22.58     12.22 o 
  -9  16  11       10.42        0.33      9.10 o 
  -8  16  11        0.00       -5.18      8.86 o 
  -7  16  11      257.85      275.23     16.12 o 
  -6  16  11       15.57       15.35     12.67 o 
  -5  16  11       79.34       70.03      9.86 o 
  -4  16  11      117.23      137.35     11.33 o 
  -3  16  11        3.70        7.26      8.39 o 
  -2  16  11        0.01        2.72      6.97 o 
  -1  16  11      199.81      191.29     13.29 o 
   0  16  11        4.34       20.10      8.28 o 
   1  16  11       78.86       99.32     13.96 o 
   2  16  11        3.64       -1.31      7.70 o 
   3  16  11      115.79      155.68     12.37 o 
   4  16  11        0.90      -11.10     11.10 o 
   5  16  11       88.62       99.84     15.78 o 
  -8  17  11       93.15      106.92     14.50 o 
  -7  17  11        6.12       10.67      9.90 o 
  -6  17  11       13.49       -5.53      9.20 o 
  -5  17  11      122.14      104.25     12.62 o 
  -4  17  11       28.76       38.95     12.54 o 
  -3  17  11      104.57       95.98     12.13 o 
  -2  17  11        1.16       -4.28      7.12 o 
  -1  17  11       17.57       23.54      8.73 o 
   0  17  11      137.09      137.65     12.31 o 
   1  17  11        2.61       -6.28      8.84 o 
   2  17  11        5.55       16.37     10.06 o 
   3  17  11      148.18      159.81     15.44 o 
   4  17  11        9.36      -11.28     11.28 o 
   5  17  11       27.19       27.36     14.63 o 
  -7  18  11      233.58      254.66     17.09 o 
  -6  18  11        0.12       -8.29      9.84 o 
  -5  18  11      153.33      154.26     16.46 o 
  -4  18  11       25.63       42.10     12.30 o 
  -3  18  11       49.26       59.46     11.35 o 
  -2  18  11        1.15      -10.28     10.28 o 
  -1  18  11       10.85        1.99      8.63 o 
   0  18  11      130.13      136.36     13.11 o 
   1  18  11      132.64      124.73     13.99 o 
   2  18  11       29.13       54.21     12.11 o 
   3  18  11        0.41       19.70     11.09 o 
   4  18  11        0.76       -3.98     15.43 o 
  -6  19  11      237.57      232.60     21.95 o 
  -5  19  11       21.18       34.58     13.41 o 
  -4  19  11       78.07       97.01     15.46 o 
  -3  19  11       96.00      100.44     15.18 o 
  -2  19  11        3.32        5.61     11.41 o 
  -1  19  11       10.69        8.65      9.37 o 
   0  19  11       91.45       80.28     11.48 o 
   1  19  11       21.19       23.15     10.78 o 
   2  19  11       48.62       49.79     14.62 o 
  -4  20  11        0.89       -8.20     11.74 o 
  -3  20  11       21.02       15.35     13.81 o 
  -2  20  11        0.42       -2.88     11.25 o 
  -1  20  11        0.80        2.53      9.44 o 
   0  20  11        0.03        1.56      9.75 o 
   1  20  11       38.09       59.35     24.16 o 
 -14   0  12       30.65       36.54     10.69 o 
 -12   0  12       13.50        7.32      9.63 o 
 -10   0  12       52.15       32.51      8.35 o 
  -8   0  12      103.44      119.36     10.35 o 
  -6   0  12      165.33      126.22     11.07 o 
  -4   0  12        3.95       10.46      4.73 o 
  -2   0  12     3368.43     3329.15     39.48 o 
   0   0  12       70.31       58.74      5.14 o 
   2   0  12      574.23      573.84     14.51 o 
   4   0  12      200.31      179.53     10.86 o 
   6   0  12      960.01      873.80     28.67 o 
   8   0  12       77.91       65.90     15.26 o 
 -14   1  12       20.85       24.06      7.43 o 
 -13   1  12       39.38       47.43     10.16 o 
 -12   1  12        5.15       16.37      7.15 o 
 -11   1  12       61.63       56.34      6.76 o 
 -10   1  12      142.93      140.99      7.79 o 
  -9   1  12      266.08      269.97     10.11 o 
  -8   1  12      991.61     1001.75     20.47 o 
  -7   1  12      349.80      330.43     10.89 o 
  -6   1  12     1334.97     1254.65     19.08 o 
  -5   1  12      802.52      778.97     13.39 o 
  -4   1  12      537.65      538.98      9.48 o 
  -3   1  12       20.78       20.83      2.58 o 
  -2   1  12      505.60      501.55      8.03 o 
  -1   1  12      272.82      269.11      7.01 o 
   0   1  12     1602.55     1622.37     15.72 o 
   1   1  12      143.94      136.77      6.94 o 
   2   1  12      314.40      290.45      7.82 o 
   3   1  12      138.57      137.64      6.68 o 
   4   1  12       78.27       69.79      5.65 o 
   5   1  12      196.59      192.18     10.62 o 
   6   1  12       19.93       33.26      7.69 o 
   7   1  12       12.30       17.15      9.88 o 
   8   1  12       27.29       25.60     10.57 o 
   9   1  12        0.01       -8.33      8.33 o 
 -14   2  12       24.83       10.23     13.89 o 
 -13   2  12      142.25      127.28     10.10 o 
 -12   2  12        3.96       -2.43     11.14 o 
 -11   2  12       32.92       35.06      5.36 o 
 -10   2  12        3.68       -4.87      4.87 o 
  -9   2  12      824.09      827.58     16.83 o 
  -8   2  12        7.81        7.86      5.91 o 
  -7   2  12      654.57      593.67     15.15 o 
  -6   2  12       73.34       64.14      5.89 o 
  -5   2  12      292.59      277.58      9.71 o 
  -4   2  12      119.46      130.90      4.84 o 
  -3   2  12     1234.13     1248.98     14.00 o 
  -2   2  12      341.63      357.90      6.98 o 
  -1   2  12      807.67      785.62     10.63 o 
   0   2  12      289.76      301.17      7.19 o 
   1   2  12      610.99      638.89      9.92 o 
   2   2  12       46.85       53.21      4.60 o 
   3   2  12     1204.53     1102.76     16.62 o 
   4   2  12       54.58       55.65      5.54 o 
   5   2  12        0.58        3.08      6.04 o 
   6   2  12      346.42      335.40     13.54 o 
   7   2  12        0.31        3.28      8.24 o 
   8   2  12       26.02        4.79     11.93 o 
   9   2  12        3.71       -0.21      9.68 o 
 -14   3  12        6.90        3.83      7.08 o 
 -13   3  12      164.02      177.35     11.70 o 
 -12   3  12        3.01       12.23      6.89 o 
 -11   3  12        7.36       -2.40      5.60 o 
 -10   3  12       12.66        2.19      4.94 o 
  -9   3  12      168.80      175.07      8.39 o 
  -8   3  12        1.14        0.32      8.11 o 
  -7   3  12      307.12      282.76     11.13 o 
  -6   3  12        0.80       -4.08      4.08 o 
  -5   3  12      139.63      118.47      6.07 o 
  -4   3  12      650.61      611.99     10.31 o 
  -3   3  12        9.54       13.30      3.64 o 
  -2   3  12        2.83       -1.60      2.79 o 
  -1   3  12      982.36      921.63     11.73 o 
   0   3  12      690.66      695.58     10.32 o 
   1   3  12      194.10      200.96      6.27 o 
   2   3  12       63.87       89.10      5.42 o 
   3   3  12        0.02        3.92      4.11 o 
   4   3  12      106.45       89.06      6.01 o 
   5   3  12        3.55       -7.84      7.84 o 
   6   3  12        7.54        4.44      6.43 o 
   7   3  12       60.62       60.27     10.60 o 
   8   3  12        8.62       -0.62      8.70 o 
   9   3  12        0.02        5.16     10.28 o 
 -13   4  12      107.28      111.26     10.10 o 
 -12   4  12       84.18       80.75      9.24 o 
 -11   4  12       31.90       29.17      6.61 o 
 -10   4  12       53.92       37.00      6.62 o 
  -9   4  12      147.09      167.17      8.83 o 
  -8   4  12        0.30        8.50      5.71 o 
  -7   4  12      452.46      467.92     13.52 o 
  -6   4  12       33.94       10.97      4.69 o 
  -5   4  12      790.99      745.06     17.28 o 
  -4   4  12      628.17      659.46     11.57 o 
  -3   4  12       77.20       70.78      4.37 o 
  -2   4  12       13.84       16.03      3.17 o 
  -1   4  12       45.15       29.84      3.30 o 
   0   4  12       57.50       45.43      3.83 o 
   1   4  12      356.18      355.76      8.37 o 
   2   4  12      124.73      120.79      5.56 o 
   3   4  12      174.92      203.76      7.61 o 
   4   4  12       41.78       31.37      5.12 o 
   5   4  12        8.11       19.27      7.33 o 
   6   4  12       13.62       -6.40      6.49 o 
   7   4  12       18.40       27.95      9.65 o 
   8   4  12        9.62        6.01      8.84 o 
   9   4  12       11.95        2.37      9.94 o 
 -13   5  12        1.31       15.87      8.48 o 
 -12   5  12       56.94       43.08      9.23 o 
 -11   5  12      127.45      128.56      9.24 o 
 -10   5  12       96.15      104.22      7.88 o 
  -9   5  12      477.84      502.67     19.66 o 
  -8   5  12       15.52       15.08      7.77 o 
  -7   5  12      119.36      125.36      9.00 o 
  -6   5  12        8.88        3.94      5.06 o 
  -5   5  12       85.55       84.47      5.77 o 
  -4   5  12      187.81      193.46      6.87 o 
  -3   5  12      321.97      358.13      7.68 o 
  -2   5  12     1249.58     1285.59     14.59 o 
  -1   5  12     1192.42     1158.58     13.07 o 
   0   5  12       30.70       26.84      4.47 o 
   1   5  12       42.51       45.00      4.26 o 
   2   5  12        1.93        9.94      3.88 o 
   3   5  12       55.62       51.78      4.98 o 
   4   5  12       38.19       28.50      5.13 o 
   5   5  12       61.02       66.72      7.63 o 
   6   5  12      216.49      214.91     12.62 o 
   7   5  12      273.96      221.34     15.05 o 
   8   5  12       25.79       44.32     10.93 o 
   9   5  12        5.24       -4.09     10.89 o 
 -13   6  12      266.69      259.84     15.36 o 
 -12   6  12        1.33        2.60      8.68 o 
 -11   6  12      126.96      116.50      9.94 o 
 -10   6  12        1.76        6.49      5.97 o 
  -9   6  12       50.65       58.08      7.86 o 
  -8   6  12       77.09       64.86      9.06 o 
  -7   6  12       94.72       92.76      8.47 o 
  -6   6  12        4.32        7.51      6.41 o 
  -5   6  12       39.72       51.24      5.17 o 
  -4   6  12       12.95       32.79      4.27 o 
  -3   6  12       22.23       31.84      3.56 o 
  -2   6  12       14.42       17.31      3.52 o 
  -1   6  12       14.30       15.12      3.49 o 
   0   6  12      188.34      178.55      5.90 o 
   1   6  12      864.24      864.78     12.94 o 
   2   6  12       12.16       16.15      4.34 o 
   3   6  12      111.25      100.03      6.29 o 
   4   6  12        5.88        8.17      5.43 o 
   5   6  12       26.91       10.54      6.38 o 
   6   6  12        6.75       13.19      7.15 o 
   7   6  12      110.18      111.97     11.31 o 
   8   6  12        3.66       -0.03      8.93 o 
   9   6  12        1.42       11.82     10.46 o 
 -13   7  12        5.87        9.09      9.00 o 
 -12   7  12        3.76       -3.94      8.81 o 
 -11   7  12       82.47       74.18     11.39 o 
 -10   7  12       77.47       79.82      8.91 o 
  -9   7  12      226.29      200.81     10.76 o 
  -8   7  12       72.93       59.45      8.20 o 
  -7   7  12       66.90       43.52      7.06 o 
  -6   7  12      112.49      105.31      7.75 o 
  -5   7  12      251.41      229.74      9.16 o 
  -4   7  12     1940.19     1846.21     24.74 o 
  -3   7  12        3.87       -3.03      3.90 o 
  -2   7  12      169.42      171.25      6.27 o 
  -1   7  12      477.00      433.77      9.52 o 
   0   7  12      351.03      389.16      9.30 o 
   1   7  12       68.27       67.11      5.42 o 
   2   7  12       18.79       16.03      4.51 o 
   3   7  12        0.84       -2.32      4.55 o 
   4   7  12       67.63       54.51      6.79 o 
   5   7  12      109.18      108.37      9.64 o 
   6   7  12        0.65        2.08      7.39 o 
   7   7  12      334.43      383.19     20.68 o 
   8   7  12       41.62       56.96     10.98 o 
   9   7  12       75.27       85.42     18.97 o 
 -13   8  12      137.48      156.36     15.60 o 
 -12   8  12        0.00        3.91      7.07 o 
 -11   8  12       13.28       -0.59      8.60 o 
 -10   8  12      216.83      220.11     11.77 o 
  -9   8  12      116.00      137.01     10.10 o 
  -8   8  12       16.50       22.82      7.14 o 
  -7   8  12       44.57       32.60      7.15 o 
  -6   8  12        2.70       -6.27      6.27 o 
  -5   8  12       18.42       12.30      4.73 o 
  -4   8  12      476.62      489.70     10.89 o 
  -3   8  12      731.75      684.60     13.52 o 
  -2   8  12      711.11      668.21     13.67 o 
  -1   8  12       97.57       92.26      6.32 o 
   0   8  12      410.92      396.38      9.91 o 
   1   8  12       79.36       69.26      5.31 o 
   2   8  12      110.55      110.61      7.08 o 
   3   8  12       30.24       36.00      5.19 o 
   4   8  12      250.77      242.26     10.13 o 
   5   8  12       61.82       59.88      8.38 o 
   6   8  12        2.05        2.89      8.03 o 
   7   8  12       26.77       25.72     10.09 o 
   8   8  12        6.74        5.10      9.63 o 
 -12   9  12        1.26       -8.13      8.13 o 
 -11   9  12        4.18        9.85     12.31 o 
 -10   9  12        7.42        5.67      7.07 o 
  -9   9  12       14.13        5.13      7.65 o 
  -8   9  12       44.25       43.46      7.91 o 
  -7   9  12      118.48      118.70      9.66 o 
  -6   9  12      206.26      197.99     11.83 o 
  -5   9  12      794.49      781.69     17.42 o 
  -4   9  12      126.32       97.86      5.90 o 
  -3   9  12      521.18      537.26     10.61 o 
  -2   9  12      859.46      854.43     18.96 o 
  -1   9  12       41.07       28.69      5.66 o 
   0   9  12       86.47       95.57      6.29 o 
   1   9  12      201.51      205.69      8.38 o 
   2   9  12       11.23       13.47      4.97 o 
   3   9  12      150.08      124.73      7.02 o 
   4   9  12       24.67       28.00      6.65 o 
   5   9  12       58.79       30.05      7.90 o 
   6   9  12      194.71      197.36     13.07 o 
   7   9  12       81.64       93.39     13.48 o 
   8   9  12      189.10      211.23     14.35 o 
 -12  10  12       34.57       51.84      9.91 o 
 -11  10  12        0.03       -6.49      8.35 o 
 -10  10  12        3.42       12.31      7.41 o 
  -9  10  12       21.44       20.74      7.41 o 
  -8  10  12       55.88       59.91      8.89 o 
  -7  10  12       42.30       35.08      7.54 o 
  -6  10  12      120.70      101.29     10.82 o 
  -5  10  12      100.81       93.86     10.11 o 
  -4  10  12       53.01       49.33      5.98 o 
  -3  10  12      131.03      114.86      5.56 o 
  -2  10  12       20.24       18.95      5.25 o 
  -1  10  12        6.77        2.51      4.86 o 
   0  10  12      138.73      141.08      7.92 o 
   1  10  12      780.28      722.91     14.70 o 
   2  10  12      187.03      189.00      8.95 o 
   3  10  12       37.28       23.80      6.22 o 
   4  10  12        0.21       -2.01      6.04 o 
   5  10  12       68.19       54.88      8.59 o 
   6  10  12       60.55       42.85      9.48 o 
   7  10  12       24.06       32.05     10.51 o 
   8  10  12       73.61      100.11     13.45 o 
 -12  11  12       27.74       23.20      9.79 o 
 -11  11  12      165.19      169.16     13.89 o 
 -10  11  12       42.99       56.87      9.13 o 
  -9  11  12      108.05      109.92      9.32 o 
  -8  11  12       17.16        6.31      6.71 o 
  -7  11  12       23.36       29.29      7.03 o 
  -6  11  12       61.63       64.10      8.74 o 
  -5  11  12       72.59       49.73      7.98 o 
  -4  11  12      107.73       92.25      6.99 o 
  -3  11  12      350.20      372.67     11.80 o 
  -2  11  12       22.75       21.88      5.93 o 
  -1  11  12      366.10      363.04     12.00 o 
   0  11  12      170.61      162.99     11.81 o 
   1  11  12       10.08        2.62      5.83 o 
   2  11  12       16.41       13.31      5.75 o 
   3  11  12       11.09       10.22      6.71 o 
   4  11  12       38.56       41.10      8.83 o 
   5  11  12        3.72       -7.35     10.16 o 
   6  11  12       37.82       46.87     14.01 o 
   7  11  12       33.61       64.32     13.20 o 
 -11  12  12        2.56        8.05     10.69 o 
 -10  12  12      296.82      277.57     13.22 o 
  -9  12  12        7.24       13.65      7.59 o 
  -8  12  12      133.17      115.52     11.64 o 
  -7  12  12        0.05        3.38      7.18 o 
  -6  12  12      133.50      125.53      9.91 o 
  -5  12  12      115.46      109.99      8.97 o 
  -4  12  12       20.78       18.90      5.54 o 
  -3  12  12      297.44      294.65     10.94 o 
  -2  12  12      361.16      342.74     12.09 o 
  -1  12  12        1.05       -5.23      5.23 o 
   0  12  12      196.15      200.09      9.91 o 
   1  12  12        6.82       -1.29      6.49 o 
   2  12  12        0.25        2.87      6.48 o 
   3  12  12        8.65        1.24      8.59 o 
   4  12  12        4.95       -5.83      7.34 o 
   5  12  12        3.43        4.40      9.43 o 
   6  12  12       58.58       44.62     13.33 o 
   7  12  12      130.57      149.40     22.54 o 
 -11  13  12       10.18        8.80      9.55 o 
 -10  13  12       29.57       29.71      8.42 o 
  -9  13  12      254.13      268.47     13.36 o 
  -8  13  12      332.64      377.49     15.34 o 
  -7  13  12       15.95        5.59     10.17 o 
  -6  13  12       21.20        9.59      7.75 o 
  -5  13  12        6.72       10.31      6.76 o 
  -4  13  12       89.41       77.68      7.15 o 
  -3  13  12       44.10       37.58      6.61 o 
  -2  13  12       16.23        0.48      5.74 o 
  -1  13  12       25.98       30.88      7.11 o 
   0  13  12       25.98       18.57      6.69 o 
   1  13  12      126.07      127.61      9.63 o 
   2  13  12       82.18       89.39      9.65 o 
   3  13  12      182.59      145.11     11.75 o 
   4  13  12       38.20       35.92      9.39 o 
   5  13  12       20.76        8.34     10.02 o 
   6  13  12      158.06      137.57     16.20 o 
   7  13  12       32.46       33.34     14.11 o 
 -10  14  12       21.76       31.52      8.37 o 
  -9  14  12        4.87       17.45      8.52 o 
  -8  14  12        8.48       15.74      8.13 o 
  -7  14  12        9.18        8.62      8.28 o 
  -6  14  12      110.74       96.86     10.50 o 
  -5  14  12       19.04       32.38      7.71 o 
  -4  14  12      118.81      130.69      8.41 o 
  -3  14  12      291.75      276.64     10.83 o 
  -2  14  12       10.09        5.11      8.66 o 
  -1  14  12      147.88      140.84     10.41 o 
   0  14  12       37.94       20.72      7.58 o 
   1  14  12      229.64      239.54     12.65 o 
   2  14  12      132.44      129.83     10.29 o 
   3  14  12       70.98       64.28     10.13 o 
   4  14  12        1.66        4.34      9.57 o 
   5  14  12      107.34      103.21     16.02 o 
   6  14  12       18.90       15.57     13.91 o 
  -9  15  12        0.07        8.13      8.98 o 
  -8  15  12      130.92      144.22     14.07 o 
  -7  15  12       15.42        1.26      9.73 o 
  -6  15  12       85.44       97.85     12.79 o 
  -5  15  12        0.05       -5.06      8.15 o 
  -4  15  12      120.13      130.72     10.58 o 
  -3  15  12       13.72       11.26     10.83 o 
  -2  15  12       16.24       15.21     10.81 o 
  -1  15  12       27.11       12.61     12.54 o 
   0  15  12       22.81       29.69     10.25 o 
   1  15  12        2.45        4.69      7.23 o 
   2  15  12      217.58      268.17     14.85 o 
   3  15  12        1.36       -4.68      8.43 o 
   4  15  12        1.03        8.27     11.98 o 
   5  15  12       75.62       62.44     20.61 o 
  -9  16  12        1.16       -9.69      9.69 o 
  -8  16  12       71.67       73.15     11.86 o 
  -7  16  12        8.75       22.28      9.97 o 
  -6  16  12       65.87       64.16     12.47 o 
  -5  16  12        9.85       12.22      8.70 o 
  -4  16  12       42.47       67.07      9.47 o 
  -3  16  12       93.85       99.32     10.85 o 
  -2  16  12       49.41       68.36      9.13 o 
  -1  16  12       18.11       13.99      9.28 o 
   0  16  12        0.00        0.61      9.21 o 
   1  16  12       81.37       73.48     12.42 o 
   2  16  12       39.08       41.91     12.96 o 
   3  16  12       48.62       57.50     12.65 o 
   4  16  12       78.17      100.24     15.79 o 
   5  16  12       11.39       32.64     21.20 o 
  -8  17  12       67.53       36.03     12.60 o 
  -7  17  12       85.72       84.84     12.28 o 
  -6  17  12       71.80       87.49     15.65 o 
  -5  17  12      152.33      122.71     18.33 o 
  -4  17  12      163.77      167.89     17.34 o 
  -3  17  12        3.89       18.73     10.29 o 
  -2  17  12      169.31      183.98     15.73 o 
  -1  17  12      146.42      154.71     14.87 o 
   0  17  12       36.08       32.83     10.68 o 
   1  17  12       85.07       63.52     12.82 o 
   2  17  12        4.61       11.99     10.90 o 
   3  17  12      254.22      305.60     19.33 o 
   4  17  12       33.94       21.60     12.98 o 
  -7  18  12       49.06       34.32     12.00 o 
  -6  18  12       47.77       46.68     14.24 o 
  -5  18  12        1.72        3.88     11.16 o 
  -4  18  12        8.33        4.17      9.28 o 
  -3  18  12      403.21      428.56     21.34 o 
  -2  18  12       20.72       14.02      9.99 o 
  -1  18  12       43.35       48.90     11.67 o 
   0  18  12        5.63        4.91     10.55 o 
   1  18  12      116.48      146.69     14.95 o 
   2  18  12       18.86        4.04     13.03 o 
  -5  19  12        9.69       11.51     15.47 o 
  -4  19  12        9.70       14.76     10.34 o 
  -3  19  12        2.21        5.47     10.16 o 
  -2  19  12       31.56       38.84     11.77 o 
  -1  19  12       25.11       -9.99      9.99 o 
   0  19  12        9.78       16.40     11.01 o 
   1  19  12        2.95       -8.02     10.23 o 
 -13   0  13      105.39      102.46     14.62 o 
 -11   0  13      169.09      164.67     11.81 o 
  -9   0  13       32.52       48.49      9.06 o 
  -7   0  13     2051.48     2109.00     44.02 o 
  -5   0  13     1251.58     1164.42     22.12 o 
  -3   0  13     1928.08     1819.12     26.92 o 
  -1   0  13       87.10       71.45      5.79 o 
   1   0  13        8.69        3.86      6.45 o 
   3   0  13      121.99      133.60      9.92 o 
   5   0  13       83.16       93.32     12.63 o 
   7   0  13       25.20       39.64     14.00 o 
   9   0  13      287.33      309.86     26.33 o 
 -13   1  13       39.04       46.75      8.34 o 
 -12   1  13       25.43       32.22      8.37 o 
 -11   1  13        2.56       -6.70      6.70 o 
 -10   1  13        3.43       -1.16      5.33 o 
  -9   1  13      993.87      991.30     19.12 o 
  -8   1  13      138.42      126.94      7.78 o 
  -7   1  13       70.34       67.13      6.51 o 
  -6   1  13        9.62       12.44      4.80 o 
  -5   1  13       70.75       94.90      6.09 o 
  -4   1  13       48.45       58.88      4.41 o 
  -3   1  13      710.64      707.88     10.24 o 
  -2   1  13      231.92      206.81      6.09 o 
  -1   1  13      107.46      114.97      5.09 o 
   0   1  13     1276.50     1263.35     16.04 o 
   1   1  13       73.40       69.68      4.88 o 
   2   1  13      270.06      268.55     10.03 o 
   3   1  13        5.00        5.81      4.65 o 
   4   1  13      224.63      181.66      8.41 o 
   5   1  13       38.19       31.88      8.77 o 
   6   1  13        6.94        3.36      6.96 o 
   7   1  13      286.41      276.72     18.51 o 
   8   1  13        2.16       12.99     12.11 o 
   9   1  13      356.95      373.92     20.33 o 
 -13   2  13      112.25      108.14     12.85 o 
 -12   2  13        2.35        0.28      7.16 o 
 -11   2  13        1.37        0.29      5.23 o 
 -10   2  13      114.16      129.48      8.69 o 
  -9   2  13       97.18       88.80      7.24 o 
  -8   2  13      299.36      266.42     10.28 o 
  -7   2  13       90.97       87.25     12.46 o 
  -6   2  13      653.94      621.82     15.89 o 
  -5   2  13        4.73       -1.94      3.22 o 
  -4   2  13       28.70       23.30      3.74 o 
  -3   2  13      189.83      172.48      5.82 o 
  -2   2  13      264.94      262.41      6.79 o 
  -1   2  13      236.25      239.13      7.29 o 
   0   2  13        0.29        1.08      3.72 o 
   1   2  13        8.30        6.40      3.72 o 
   2   2  13        2.16        4.15      4.39 o 
   3   2  13       32.56       39.77      5.27 o 
   4   2  13       53.47       47.35      6.17 o 
   5   2  13        2.77        1.77      6.57 o 
   6   2  13      245.60      225.85     15.12 o 
   7   2  13      107.48      111.84     13.17 o 
   8   2  13      136.87      115.07     21.66 o 
   9   2  13        0.06       -5.11     10.23 o 
 -13   3  13       12.37        8.45      8.08 o 
 -12   3  13      249.52      285.64     19.76 o 
 -11   3  13      121.63      114.45      7.57 o 
 -10   3  13      323.55      347.88     15.92 o 
  -9   3  13        1.46       -0.39      5.32 o 
  -8   3  13        5.02       -2.37      5.64 o 
  -7   3  13      109.72      111.64      9.23 o 
  -6   3  13        0.36        9.09      6.61 o 
  -5   3  13      863.20      854.28     13.07 o 
  -4   3  13      115.29      109.89      5.36 o 
  -3   3  13      258.74      278.29      8.09 o 
  -2   3  13      122.59      117.12      5.45 o 
  -1   3  13       20.04       19.09      4.31 o 
   0   3  13      995.39     1003.31     14.00 o 
   1   3  13       38.16       47.29      4.64 o 
   2   3  13      145.75      156.85      6.99 o 
   3   3  13       40.40       36.87      6.13 o 
   4   3  13      176.57      147.01      8.50 o 
   5   3  13        0.39        0.34      6.50 o 
   6   3  13        1.29       -3.37      7.81 o 
   7   3  13       70.12      108.16     12.99 o 
   8   3  13       25.15       11.49     11.37 o 
   9   3  13       19.09       25.55     15.51 o 
 -13   4  13       86.74      108.42     10.69 o 
 -12   4  13      114.07      143.55     15.36 o 
 -11   4  13       44.49       30.33      6.13 o 
 -10   4  13      232.52      243.13     10.29 o 
  -9   4  13       36.51       37.04      6.62 o 
  -8   4  13       64.78       87.68      7.71 o 
  -7   4  13       63.41       64.76     10.03 o 
  -6   4  13      122.47      106.22      9.55 o 
  -5   4  13       43.45       34.40      3.70 o 
  -4   4  13       37.24       32.77      4.02 o 
  -3   4  13     1198.35     1174.70     16.28 o 
  -2   4  13      158.25      138.02      6.25 o 
  -1   4  13       40.96       38.16      5.48 o 
   0   4  13       17.30       11.12      4.12 o 
   1   4  13      127.19      141.33      6.16 o 
   2   4  13       20.57       31.91      4.97 o 
   3   4  13      243.61      209.03      8.14 o 
   4   4  13        1.03       -5.83      5.83 o 
   5   4  13      253.16      284.66     15.20 o 
   6   4  13       51.42       70.10     10.41 o 
   7   4  13       15.17       34.25     10.87 o 
   8   4  13      143.15      130.35     14.32 o 
 -13   5  13        6.83       12.86      8.50 o 
 -12   5  13       19.35        8.92      9.21 o 
 -11   5  13      105.74      103.48      8.31 o 
 -10   5  13      112.81      129.49      9.44 o 
  -9   5  13       25.85       22.85      9.62 o 
  -8   5  13        3.78        4.51      6.67 o 
  -7   5  13      391.35      369.69     14.84 o 
  -6   5  13       23.67       20.79      7.18 o 
  -5   5  13      345.93      327.14      7.96 o 
  -4   5  13        5.25        6.99      3.62 o 
  -3   5  13      206.27      194.02      7.00 o 
  -2   5  13      216.46      194.97      7.67 o 
  -1   5  13        1.98        1.35      4.24 o 
   0   5  13       37.80       32.18      4.49 o 
   1   5  13      149.57      156.22      6.40 o 
   2   5  13        6.04        0.14      4.38 o 
   3   5  13       54.63       48.72      5.62 o 
   4   5  13      143.99      126.37      8.84 o 
   5   5  13       68.27       61.48      8.52 o 
   6   5  13       36.75       28.74      9.33 o 
   7   5  13      118.19      100.11     12.54 o 
   8   5  13       26.72       21.64     10.90 o 
 -13   6  13       50.95       38.95     10.17 o 
 -12   6  13       64.68       56.46     10.16 o 
 -11   6  13       42.87       43.80     12.60 o 
 -10   6  13      125.81      147.28     10.25 o 
  -9   6  13      200.71      189.96     11.19 o 
  -8   6  13      342.77      345.30     14.84 o 
  -7   6  13        0.53        3.82      6.78 o 
  -6   6  13       15.24       16.77      6.83 o 
  -5   6  13        8.53       -0.02      3.05 o 
  -4   6  13        2.44        0.88      3.95 o 
  -3   6  13      378.35      357.92      9.20 o 
  -2   6  13       51.92       27.59      5.46 o 
  -1   6  13       52.27       47.25      5.82 o 
   0   6  13      250.45      207.62      7.43 o 
   1   6  13       14.19       13.43      4.37 o 
   2   6  13       11.05        8.49      4.62 o 
   3   6  13        2.20        0.53      4.84 o 
   4   6  13       94.61       83.71      7.50 o 
   5   6  13       10.04       -3.43      6.16 o 
   6   6  13        0.40       -1.64      8.69 o 
   7   6  13       14.66        9.76      9.99 o 
   8   6  13       21.16        5.69     11.63 o 
 -12   7  13        8.57       -7.30      7.30 o 
 -11   7  13      174.45      175.07     10.75 o 
 -10   7  13        1.76        8.87      6.95 o 
  -9   7  13        9.74       12.10      7.38 o 
  -8   7  13      186.24      187.37     14.99 o 
  -7   7  13       20.75       14.77      6.46 o 
  -6   7  13      204.15      196.48     11.78 o 
  -5   7  13      115.93      103.26      7.14 o 
  -4   7  13      284.10      282.75      8.75 o 
  -3   7  13       23.89       13.36      4.37 o 
  -2   7  13      678.12      650.38     14.82 o 
  -1   7  13      249.71      248.73      9.43 o 
   0   7  13      176.16      179.40      7.97 o 
   1   7  13      842.69      786.55     14.25 o 
   2   7  13       20.05       15.59      4.93 o 
   3   7  13       19.27       14.92      4.93 o 
   4   7  13       14.74       24.35      6.44 o 
   5   7  13       13.74       12.18      6.82 o 
   6   7  13      183.93      188.92     11.95 o 
   7   7  13       69.45       72.36     11.86 o 
   8   7  13        0.14       -9.68      9.68 o 
 -12   8  13       10.94        4.24      9.55 o 
 -11   8  13        7.70       24.55      7.35 o 
 -10   8  13      327.79      337.19     14.87 o 
  -9   8  13      124.07      141.56     16.15 o 
  -8   8  13        0.04       -6.64      6.64 o 
  -7   8  13       47.54       47.72      8.19 o 
  -6   8  13       16.76       29.68      7.68 o 
  -5   8  13      124.20      126.06      5.94 o 
  -4   8  13        2.77       -1.51      4.63 o 
  -3   8  13      129.72      125.01      6.78 o 
  -2   8  13      145.63      144.84      7.83 o 
  -1   8  13      413.91      399.98     11.51 o 
   0   8  13       54.76       36.90      6.19 o 
   1   8  13      157.08      161.46      8.53 o 
   2   8  13       77.61       70.75      6.88 o 
   3   8  13      252.66      226.38     10.75 o 
   4   8  13       35.37       56.34      9.43 o 
   5   8  13      231.03      212.70     13.29 o 
   6   8  13       16.13       23.66      9.37 o 
   7   8  13        1.63        2.92      9.36 o 
   8   8  13      239.54      276.04     24.78 o 
 -12   9  13       70.86       74.05     10.91 o 
 -11   9  13        7.28       17.32     12.54 o 
 -10   9  13       39.88       47.44     11.99 o 
  -9   9  13      142.22      134.74     10.68 o 
  -8   9  13      123.59      126.18     11.19 o 
  -7   9  13       60.11       49.33      9.32 o 
  -6   9  13      149.97      147.94     11.62 o 
  -5   9  13       46.20       46.12      4.67 o 
  -4   9  13       34.94       29.86      6.47 o 
  -3   9  13       70.49       49.69      6.30 o 
  -2   9  13        2.25        3.34      5.04 o 
  -1   9  13      665.37      594.50     18.63 o 
   0   9  13      385.19      336.97     12.19 o 
   1   9  13      544.75      584.76     26.13 o 
   2   9  13      126.73      107.29      7.75 o 
   3   9  13      199.55      150.30     10.50 o 
   4   9  13       20.71       16.08      7.94 o 
   5   9  13        0.05       -8.15     12.33 o 
   6   9  13        3.89        4.78     12.76 o 
   7   9  13       56.96       49.84     17.25 o 
 -12  10  13       79.08       84.86     14.48 o 
 -11  10  13        0.27       -5.21      8.62 o 
 -10  10  13       14.97        4.95      7.45 o 
  -9  10  13       46.00       44.63      8.62 o 
  -8  10  13      119.94      105.44     10.58 o 
  -7  10  13        2.53       -6.45      7.96 o 
  -6  10  13      258.28      252.42     14.01 o 
  -5  10  13      277.46      277.73      8.55 o 
  -4  10  13       95.80       82.45      7.18 o 
  -3  10  13      504.02      490.65     13.81 o 
  -2  10  13       34.00       24.18      5.61 o 
  -1  10  13      387.41      406.62     12.15 o 
   0  10  13       12.94       15.49      6.71 o 
   1  10  13       60.78       54.51      8.15 o 
   2  10  13        0.79       13.50      6.72 o 
   3  10  13       61.91       65.66      8.43 o 
   4  10  13        0.27       16.53      8.08 o 
   5  10  13      212.06      163.20     13.83 o 
   6  10  13      209.35      217.19     18.63 o 
   7  10  13        0.00        5.07     10.91 o 
 -11  11  13        0.44       -2.77      8.59 o 
 -10  11  13        0.50        4.42      8.33 o 
  -9  11  13        6.79        6.70      8.18 o 
  -8  11  13       95.44       81.30     13.46 o 
  -7  11  13        5.91        1.88      8.12 o 
  -6  11  13       44.62       38.81      9.25 o 
  -5  11  13      157.49      174.44     11.16 o 
  -4  11  13       10.75        5.68      5.58 o 
  -3  11  13        1.40        1.01      5.20 o 
  -2  11  13       36.61       30.17      6.16 o 
  -1  11  13        8.59        5.58      5.76 o 
   0  11  13        4.04       -2.70      5.89 o 
   1  11  13        2.54       -1.67      6.63 o 
   2  11  13      185.63      190.76     11.32 o 
   3  11  13       51.90       68.07      9.37 o 
   4  11  13      230.76      237.44     14.07 o 
   5  11  13       38.17       71.37     12.97 o 
   6  11  13        0.41       -9.78      9.78 o 
   7  11  13       10.67       22.08     13.25 o 
 -11  12  13        6.77       14.28     13.72 o 
 -10  12  13        2.34       -4.69      7.77 o 
  -9  12  13      104.11      107.20     11.32 o 
  -8  12  13        0.00       -7.37      8.20 o 
  -7  12  13      142.50      151.92     12.46 o 
  -6  12  13        4.16        2.81      7.66 o 
  -5  12  13        2.85       -5.81      8.02 o 
  -4  12  13       12.11        5.71      6.02 o 
  -3  12  13        0.00       -2.46      6.41 o 
  -2  12  13      149.31      154.40      9.38 o 
  -1  12  13        1.73        0.28      6.12 o 
   0  12  13      442.09      445.81     15.49 o 
   1  12  13      109.75       84.96      9.13 o 
   2  12  13        9.28       -2.14      6.92 o 
   3  12  13       10.65       20.63      8.61 o 
   4  12  13      100.08      141.89     14.11 o 
   5  12  13      104.15      111.56     15.15 o 
   6  12  13        5.29        5.93     12.48 o 
 -10  13  13       27.15       24.15      9.10 o 
  -9  13  13        1.48        4.75      8.95 o 
  -8  13  13      249.72      270.57     22.94 o 
  -7  13  13       30.89       31.91      9.56 o 
  -6  13  13        2.03       -5.68      9.27 o 
  -5  13  13       75.22       81.78     12.11 o 
  -4  13  13      222.20      216.01     10.57 o 
  -3  13  13       30.63       31.38      6.97 o 
  -2  13  13       15.62        0.83      6.63 o 
  -1  13  13       12.37        8.87      7.79 o 
   0  13  13      285.67      305.31     13.36 o 
   1  13  13       77.43       86.48      9.12 o 
   2  13  13      106.28      103.28     14.54 o 
   3  13  13        0.29        0.49      8.37 o 
   4  13  13        2.70        5.00     11.77 o 
   5  13  13       39.63       76.07     14.23 o 
   6  13  13        7.24       13.35     17.59 o 
  -9  14  13       13.27        6.70      8.41 o 
  -8  14  13       29.83       29.43      8.57 o 
  -7  14  13      104.78      107.80     10.51 o 
  -6  14  13      126.71      137.55     13.63 o 
  -5  14  13        6.85       22.14      9.50 o 
  -4  14  13      377.85      385.25     17.31 o 
  -3  14  13        2.63        1.28      8.43 o 
  -2  14  13        5.25       17.82      8.65 o 
  -1  14  13        0.07        3.17      8.89 o 
   0  14  13       72.37       68.57     10.06 o 
   1  14  13        7.13       -5.44      8.09 o 
   2  14  13       21.39       26.90     10.30 o 
   3  14  13       10.14        4.21     10.13 o 
   4  14  13        3.99       -9.06     10.49 o 
   5  14  13      111.25      140.68     16.87 o 
  -9  15  13        2.63       -3.76      8.88 o 
  -8  15  13       11.15        5.65      9.02 o 
  -7  15  13       95.30       97.59     11.87 o 
  -6  15  13      156.56      165.21     12.51 o 
  -5  15  13      145.21      140.33     12.18 o 
  -4  15  13        7.04        2.37      8.47 o 
  -3  15  13      113.21      128.61     13.75 o 
  -2  15  13       59.86       68.45     10.43 o 
  -1  15  13      104.70      106.31     16.76 o 
   0  15  13       35.92       51.27     11.93 o 
   1  15  13        0.08        1.82      8.66 o 
   2  15  13       19.50       36.43     10.77 o 
   3  15  13        0.37       -9.62      9.62 o 
   4  15  13      188.76      258.85     20.47 o 
  -8  16  13       43.46       18.75     11.71 o 
  -7  16  13      102.57      106.04     13.66 o 
  -6  16  13       52.65       55.86     10.87 o 
  -5  16  13       50.92       38.20     10.12 o 
  -4  16  13       15.75       13.80      8.84 o 
  -3  16  13       60.96       61.27     11.06 o 
  -2  16  13        0.64        2.89     11.32 o 
  -1  16  13       16.14       10.80      9.74 o 
   0  16  13       33.10       63.22     12.17 o 
   1  16  13       10.32        8.01      9.87 o 
   2  16  13       20.52       18.26     11.35 o 
   3  16  13       20.55       47.35     11.70 o 
  -7  17  13      200.84      212.91     14.65 o 
  -6  17  13      650.11      654.80     22.41 o 
  -5  17  13        2.27      -10.41     10.41 o 
  -4  17  13      120.97      158.77     13.36 o 
  -3  17  13      187.89      183.18     15.73 o 
  -2  17  13      243.63      250.21     19.64 o 
  -1  17  13       64.00       66.42     12.80 o 
   0  17  13       74.00       76.28     19.70 o 
   1  17  13       74.93       88.42     12.88 o 
   2  17  13       16.56       24.86     15.05 o 
  -5  18  13       24.38       37.98     13.40 o 
  -4  18  13       96.36      121.74     17.13 o 
  -3  18  13        7.35      -10.66     10.66 o 
  -2  18  13       23.06       27.45     14.96 o 
  -1  18  13       12.81        4.70     10.61 o 
   0  18  13       10.35       17.43     10.99 o 
   1  18  13       33.51       17.46     11.26 o 
 -12   0  14       42.79       51.20     12.84 o 
 -10   0  14      120.63      108.83     11.28 o 
  -8   0  14       16.26        8.31      7.87 o 
  -6   0  14        4.65       -4.89     11.02 o 
  -4   0  14      474.97      502.13     14.33 o 
  -2   0  14      211.61      190.77     14.50 o 
   0   0  14      869.94      817.37     24.66 o 
   2   0  14      106.67      135.03     12.36 o 
   4   0  14      317.51      299.53     18.73 o 
   6   0  14        0.05        6.25     22.89 o 
   8   0  14        0.97       11.69     18.23 o 
 -13   1  14       20.90       23.47      8.67 o 
 -12   1  14        8.74       15.63      9.01 o 
 -11   1  14       12.65        8.50      6.00 o 
 -10   1  14      105.18      104.70      7.96 o 
  -9   1  14      185.87      185.61      9.34 o 
  -8   1  14       29.33       34.00      6.58 o 
  -7   1  14      275.38      290.97     12.61 o 
  -6   1  14       11.83        2.41      5.63 o 
  -5   1  14      110.12       95.84      7.60 o 
  -4   1  14       41.76       47.19      4.64 o 
  -3   1  14      420.80      386.55     10.95 o 
  -2   1  14       38.93       32.75      5.32 o 
  -1   1  14      558.55      569.06     13.31 o 
   0   1  14        1.90       -0.98      4.88 o 
   1   1  14        0.40        0.36      4.13 o 
   2   1  14       87.94       87.92      6.25 o 
   3   1  14      481.61      477.43     11.95 o 
   4   1  14      666.76      703.20     22.21 o 
   5   1  14      119.71       99.26      9.61 o 
   6   1  14      473.72      501.21     21.70 o 
   7   1  14       17.18       16.35     14.75 o 
   8   1  14       12.58       11.81     10.91 o 
 -13   2  14        0.03       -6.16      7.54 o 
 -12   2  14       11.41       11.25      8.74 o 
 -11   2  14        1.98       13.61      6.08 o 
 -10   2  14       29.20       31.47      6.25 o 
  -9   2  14       60.51       59.89      9.38 o 
  -8   2  14       94.86       97.32      9.01 o 
  -7   2  14        9.33        6.25      6.43 o 
  -6   2  14      186.05      173.94     11.45 o 
  -5   2  14      222.78      244.85     14.70 o 
  -4   2  14       10.56       10.58      3.87 o 
  -3   2  14      982.17      969.52     14.89 o 
  -2   2  14        1.02       -4.62      6.05 o 
  -1   2  14       15.54       15.56      5.26 o 
   0   2  14       49.06       44.92      7.05 o 
   1   2  14       19.15        4.30      4.31 o 
   2   2  14       46.58       34.83      5.61 o 
   3   2  14      372.28      412.31     11.28 o 
   4   2  14        9.77        3.60      6.83 o 
   5   2  14      489.60      465.79     26.08 o 
   6   2  14        9.77       32.50     11.05 o 
   7   2  14       75.25       50.52     17.44 o 
   8   2  14        1.17       -3.37     10.82 o 
 -13   3  14       78.92       89.10     11.58 o 
 -12   3  14       19.01       15.20      8.59 o 
 -11   3  14       14.08       15.45      5.99 o 
 -10   3  14       12.63       19.23      6.66 o 
  -9   3  14       48.57       57.57      7.89 o 
  -8   3  14        2.62        9.19      7.89 o 
  -7   3  14      306.53      315.27     14.51 o 
  -6   3  14        1.92       -7.50      8.30 o 
  -5   3  14      166.72      160.18      8.30 o 
  -4   3  14       81.31       86.81      5.22 o 
  -3   3  14       91.08       96.98      5.63 o 
  -2   3  14      527.12      523.03     16.82 o 
  -1   3  14      140.29      127.73     11.86 o 
   0   3  14      153.06      163.61      8.32 o 
   1   3  14       55.90       55.95      7.66 o 
   2   3  14        0.04        0.68      5.58 o 
   3   3  14      249.96      222.76      8.69 o 
   4   3  14        2.14        2.06      9.13 o 
   5   3  14        4.55        4.71      7.51 o 
   6   3  14        8.07        2.32      9.92 o 
   7   3  14        6.50        1.62     10.65 o 
   8   3  14      186.58      152.41     15.07 o 
 -13   4  14        3.33       13.70      9.00 o 
 -12   4  14       21.91       21.89      9.58 o 
 -11   4  14        1.23        5.23      6.23 o 
 -10   4  14        0.10        4.13      6.16 o 
  -9   4  14      268.83      247.29     12.58 o 
  -8   4  14      143.60      149.86     10.85 o 
  -7   4  14      144.13      175.50     11.48 o 
  -6   4  14       62.39       62.48      8.77 o 
  -5   4  14        2.28       -1.03      3.87 o 
  -4   4  14        1.88        5.96      3.90 o 
  -3   4  14      291.16      289.40      9.24 o 
  -2   4  14        0.05        1.07      4.67 o 
  -1   4  14       71.34       51.98      7.79 o 
   0   4  14       47.60       36.34      6.52 o 
   1   4  14       20.71       12.70      5.23 o 
   2   4  14      198.26      203.07      8.52 o 
   3   4  14        4.95       -2.39      4.84 o 
   4   4  14       41.70       30.74      8.18 o 
   5   4  14       43.57       50.94      8.65 o 
   6   4  14       22.33       18.31     10.49 o 
   7   4  14       71.62       95.60     13.50 o 
   8   4  14        9.11        2.80     10.66 o 
 -12   5  14       91.07      100.49     12.26 o 
 -11   5  14        1.45        0.60      6.40 o 
 -10   5  14      189.31      220.39     11.33 o 
  -9   5  14        8.34       14.72      7.42 o 
  -8   5  14        3.38       -6.32      6.32 o 
  -7   5  14      554.95      532.78     17.90 o 
  -6   5  14      337.60      301.82     22.15 o 
  -5   5  14       20.05       15.18      6.29 o 
  -4   5  14       85.47       85.90      5.25 o 
  -3   5  14       77.14       76.03      5.96 o 
  -2   5  14      328.25      347.39     10.70 o 
  -1   5  14      363.18      370.15     11.37 o 
   0   5  14       23.51       18.72      6.04 o 
   1   5  14      212.50      208.61     10.92 o 
   2   5  14       74.39       78.91     10.05 o 
   3   5  14       24.81       22.51      7.27 o 
   4   5  14        2.87        5.62      6.97 o 
   5   5  14       43.65       37.77      9.13 o 
   6   5  14        2.22       11.70     11.13 o 
   7   5  14       43.38       69.57     11.69 o 
   8   5  14      142.82      133.05     14.83 o 
 -12   6  14        8.19       10.41      7.66 o 
 -11   6  14      140.62      159.29     10.57 o 
 -10   6  14        0.64       -3.61      6.64 o 
  -9   6  14      194.39      200.73     12.26 o 
  -8   6  14        3.48       -2.88      7.28 o 
  -7   6  14        0.46       -8.02      8.02 o 
  -6   6  14      208.50      185.58     12.34 o 
  -5   6  14       77.83       53.67      5.18 o 
  -4   6  14      358.49      384.79     11.57 o 
  -3   6  14       15.01        9.59      5.43 o 
  -2   6  14      134.70      148.61      7.80 o 
  -1   6  14      302.07      294.47     10.33 o 
   0   6  14      238.69      270.88     10.33 o 
   1   6  14       22.57       28.47      6.66 o 
   2   6  14       80.37       92.01      7.68 o 
   3   6  14       15.25       15.68      6.54 o 
   4   6  14      148.54      174.66     12.21 o 
   5   6  14        2.09       14.64      8.43 o 
   6   6  14        4.84       12.01     11.70 o 
   7   6  14       98.22       91.43     14.72 o 
 -12   7  14        0.06        4.20      7.96 o 
 -11   7  14      188.32      237.27     13.46 o 
 -10   7  14      217.30      203.83     12.32 o 
  -9   7  14        3.22       -7.22      7.22 o 
  -8   7  14      163.48      155.79     11.53 o 
  -7   7  14       68.17       64.22      9.12 o 
  -6   7  14       96.13       88.99     15.30 o 
  -5   7  14       15.90        1.25      4.01 o 
  -4   7  14      226.99      233.98      9.64 o 
  -3   7  14        3.27        1.40      6.00 o 
  -2   7  14      254.92      249.00      9.74 o 
  -1   7  14      205.51      220.40      9.45 o 
   0   7  14       18.64        8.68      5.94 o 
   1   7  14       54.21       63.67      8.15 o 
   2   7  14       73.14       88.29      8.73 o 
   3   7  14       25.41       24.55      6.36 o 
   4   7  14      285.24      282.79     19.53 o 
   5   7  14      191.37      177.90     12.88 o 
   6   7  14       50.82       31.91     12.19 o 
   7   7  14       12.51       -7.41     11.67 o 
 -12   8  14        1.38       10.73      7.96 o 
 -11   8  14       34.55       29.32      8.35 o 
 -10   8  14        0.46       -6.05      7.11 o 
  -9   8  14       43.33       39.49      8.97 o 
  -8   8  14      211.72      199.90     19.53 o 
  -7   8  14      149.30      183.99     12.25 o 
  -6   8  14        8.21       15.68      7.89 o 
  -5   8  14       12.84        4.38      4.85 o 
  -4   8  14        0.42        2.14      5.33 o 
  -3   8  14      394.49      400.58     11.66 o 
  -2   8  14       10.35        9.68      5.26 o 
  -1   8  14       14.24       15.57      5.85 o 
   0   8  14      826.00      781.74     17.85 o 
   1   8  14      172.84      156.61     12.39 o 
   2   8  14       60.60       40.89      8.00 o 
   3   8  14        0.80        0.59      9.39 o 
   4   8  14       64.83       76.36      9.38 o 
   5   8  14       12.59       14.97      9.56 o 
   6   8  14        9.59       15.13     11.29 o 
   7   8  14        5.77       -1.80     11.62 o 
 -11   9  14      158.97      152.75     14.03 o 
 -10   9  14       14.45       18.79      8.19 o 
  -9   9  14       19.14       20.24      8.63 o 
  -8   9  14      465.69      482.96     18.21 o 
  -7   9  14        8.95       -1.96      7.71 o 
  -6   9  14      244.77      214.48     16.83 o 
  -5   9  14      111.37      111.90      5.36 o 
  -4   9  14       25.03       19.69      6.02 o 
  -3   9  14      316.73      310.54     10.59 o 
  -2   9  14       69.91       66.24      6.85 o 
  -1   9  14      456.14      483.34     13.54 o 
   0   9  14       95.37       85.80      8.18 o 
   1   9  14       80.05       78.88      8.69 o 
   2   9  14       32.38       38.46      7.61 o 
   3   9  14        0.12       -7.80      7.80 o 
   4   9  14      340.44      317.99     17.61 o 
   5   9  14       26.99       37.85     11.94 o 
   6   9  14        0.41        5.91     10.38 o 
 -11  10  14       47.63       54.85     11.32 o 
 -10  10  14        5.55       -3.60      7.91 o 
  -9  10  14      109.65      116.69     11.26 o 
  -8  10  14       30.16       27.23     10.59 o 
  -7  10  14       44.93       24.28      8.97 o 
  -6  10  14       15.36        6.04      7.77 o 
  -5  10  14        6.10       -0.92      5.72 o 
  -4  10  14      302.68      313.58     14.44 o 
  -3  10  14      115.25      110.08      8.04 o 
  -2  10  14        1.01       -2.36      6.07 o 
  -1  10  14        2.71       12.14      6.36 o 
   0  10  14       12.13        9.98      6.76 o 
   1  10  14       13.10        2.82      6.82 o 
   2  10  14      109.81      117.59     10.11 o 
   3  10  14        0.57       -5.81      8.41 o 
   4  10  14       50.15       59.43     11.06 o 
   5  10  14      149.35      124.13     23.86 o 
   6  10  14      117.26       78.05     17.92 o 
 -11  11  14       54.09       51.21     15.03 o 
 -10  11  14        1.68       -4.70      8.54 o 
  -9  11  14        1.06        2.93      8.37 o 
  -8  11  14       26.87       28.40      9.42 o 
  -7  11  14       16.71        9.35      8.27 o 
  -6  11  14        3.06        8.26      8.49 o 
  -5  11  14        2.36        4.99      7.88 o 
  -4  11  14       99.98       94.17      9.01 o 
  -3  11  14        8.12        3.69      9.20 o 
  -2  11  14      537.06      494.70     13.98 o 
  -1  11  14       24.29       25.89      6.87 o 
   0  11  14      245.59      218.85     11.91 o 
   1  11  14       81.29       71.16      9.09 o 
   2  11  14        9.54        8.05      7.33 o 
   3  11  14       44.52       47.21      9.95 o 
   4  11  14      213.71      248.21     16.64 o 
   5  11  14      181.54      165.81     18.23 o 
   6  11  14       12.82        4.88     14.61 o 
 -10  12  14       10.20       14.82     11.69 o 
  -9  12  14       15.07       11.17      9.14 o 
  -8  12  14        8.51        4.76      8.48 o 
  -7  12  14        0.19       -1.74      8.58 o 
  -6  12  14      503.00      491.27     19.72 o 
  -5  12  14      188.22      163.39     13.42 o 
  -4  12  14      117.37       90.54     10.06 o 
  -3  12  14      426.97      391.00     15.03 o 
  -2  12  14       63.69       86.36      9.93 o 
  -1  12  14        0.71        6.06      7.83 o 
   0  12  14        5.78        2.79      7.20 o 
   1  12  14      182.13      190.13     11.97 o 
   2  12  14       29.86       23.15      7.90 o 
   3  12  14       26.89       29.46     12.44 o 
   4  12  14        2.91        0.25      9.56 o 
   5  12  14        2.09       -4.65     12.27 o 
  -9  13  14       14.03       33.65     10.16 o 
  -8  13  14       14.73        7.27      9.33 o 
  -7  13  14       14.89       15.88      9.67 o 
  -6  13  14        0.65       -8.29      8.29 o 
  -5  13  14        0.24       -5.41     11.96 o 
  -4  13  14      254.59      296.25     15.50 o 
  -3  13  14      368.75      389.79     19.07 o 
  -2  13  14       53.13       39.79      9.33 o 
  -1  13  14        0.01       -7.15      7.15 o 
   0  13  14      178.95      185.48     15.41 o 
   1  13  14      189.27      189.99     13.70 o 
   2  13  14       23.07       17.23     10.46 o 
   3  13  14       45.13       34.20     13.28 o 
   4  13  14       25.43       38.74     13.43 o 
   5  13  14      415.27      427.60     43.03 o 
  -9  14  14      234.30      250.73     16.01 o 
  -8  14  14       99.56      125.74     12.68 o 
  -7  14  14        0.98        2.26      9.01 o 
  -6  14  14      142.93      141.52     13.45 o 
  -5  14  14        0.80        6.62      9.42 o 
  -4  14  14      171.41      179.87     13.26 o 
  -3  14  14      229.43      283.66     17.74 o 
  -2  14  14       54.39       64.76     10.23 o 
  -1  14  14        7.12       -9.17      9.17 o 
   0  14  14        7.36        5.31      9.64 o 
   1  14  14       77.25       78.71     12.29 o 
   2  14  14      169.74      186.22     15.62 o 
   3  14  14        7.24       14.87     10.83 o 
   4  14  14       57.85       77.73     32.71 o 
  -8  15  14        8.74        9.89     14.62 o 
  -7  15  14      254.84      243.62     17.19 o 
  -6  15  14       37.29       32.18     10.92 o 
  -5  15  14       47.70       37.27     10.82 o 
  -4  15  14        0.82        3.54     10.30 o 
  -3  15  14       21.22       43.87     10.53 o 
  -2  15  14      307.12      329.32     18.94 o 
  -1  15  14        0.27       -3.19      9.10 o 
   0  15  14       59.52       42.34     11.51 o 
   1  15  14       79.18       83.17     14.26 o 
   2  15  14       15.57       23.77     10.93 o 
   3  15  14       22.05       -5.72     10.41 o 
  -7  16  14        0.78       -4.68      9.95 o 
  -6  16  14      433.30      447.67     22.12 o 
  -5  16  14      281.98      291.33     37.79 o 
  -4  16  14        1.98       -1.50     15.54 o 
  -3  16  14       37.71       23.93     10.89 o 
  -2  16  14        2.33       14.34     19.10 o 
  -1  16  14       58.20       42.80     14.38 o 
   0  16  14       82.17       93.05     14.75 o 
   1  16  14       53.73       39.57     12.00 o 
   2  16  14       98.60      133.35     14.82 o 
  -5  17  14      121.27      107.21     16.63 o 
  -4  17  14        6.72       -3.58     10.82 o 
  -3  17  14       70.88       80.94     14.94 o 
  -2  17  14      296.02      296.64     21.69 o 
  -1  17  14       53.56       46.08     11.78 o 
   0  17  14       34.24       20.22     12.27 o 
 -11   0  15       70.42       64.37     12.11 o 
  -9   0  15       68.50       69.95     12.42 o 
  -7   0  15      618.29      671.15     29.22 o 
  -5   0  15       36.13       41.42      6.61 o 
  -3   0  15        0.49       -0.14      6.34 o 
  -1   0  15        0.15       -4.61      7.18 o 
   1   0  15        0.06        4.50      8.64 o 
   3   0  15       50.90       44.60     11.10 o 
   5   0  15      252.85      293.03     24.36 o 
   7   0  15        0.84       16.87     15.17 o 
 -12   1  15       71.54       94.37     15.03 o 
 -11   1  15      174.73      193.40     10.69 o 
 -10   1  15      352.13      334.83     14.59 o 
  -9   1  15       82.59       76.34      9.34 o 
  -8   1  15      114.07      121.24     10.65 o 
  -7   1  15       12.82       28.90      8.72 o 
  -6   1  15      838.40      840.63     24.05 o 
  -5   1  15      201.75      213.86     11.39 o 
  -4   1  15      141.11      145.41      6.34 o 
  -3   1  15        0.58       -3.41      4.46 o 
  -2   1  15       27.22       32.33      9.99 o 
  -1   1  15       95.18       92.87      7.14 o 
   0   1  15      179.93      145.99      8.13 o 
   1   1  15      338.19      364.23     13.81 o 
   2   1  15       74.25       79.23      8.55 o 
   3   1  15       94.64      102.60      9.40 o 
   4   1  15       44.60       62.20     10.73 o 
   5   1  15      530.71      584.28     22.78 o 
   6   1  15      286.65      249.07     20.16 o 
   7   1  15      456.60      515.11     24.41 o 
 -12   2  15       16.02        9.07     10.30 o 
 -11   2  15       13.73        8.83      7.62 o 
 -10   2  15       18.98       25.91      7.42 o 
  -9   2  15       88.16       82.89      8.60 o 
  -8   2  15     2134.24     2040.12     45.89 o 
  -7   2  15      135.24      143.06     18.42 o 
  -6   2  15       36.05       57.84      8.86 o 
  -5   2  15       29.72       28.67      7.20 o 
  -4   2  15        1.95       -4.12      4.12 o 
  -3   2  15       29.66       29.26      5.20 o 
  -2   2  15      142.34      146.24      7.80 o 
  -1   2  15        2.42       -4.83      4.83 o 
   0   2  15      373.51      364.82     11.84 o 
   1   2  15       30.11       18.83      6.78 o 
   2   2  15       40.20       28.83      7.19 o 
   3   2  15        4.14        3.30      6.79 o 
   4   2  15      147.36      203.15     14.87 o 
   5   2  15        6.22       -8.97      8.97 o 
   6   2  15       27.24       11.25     13.50 o 
   7   2  15       24.91       14.43     12.37 o 
 -12   3  15      334.20      384.13     23.47 o 
 -11   3  15      110.14      104.50      9.14 o 
 -10   3  15      215.56      218.40     12.39 o 
  -9   3  15        0.38       11.82      7.09 o 
  -8   3  15        8.33       10.27      6.97 o 
  -7   3  15        2.12       -0.72      6.91 o 
  -6   3  15       68.86       62.88      9.49 o 
  -5   3  15      227.16      190.60      8.57 o 
  -4   3  15      154.30      164.40      7.63 o 
  -3   3  15      142.64      146.11      7.49 o 
  -2   3  15       30.95       33.15      5.68 o 
  -1   3  15      672.21      644.76     14.69 o 
   0   3  15      170.32      192.65      9.23 o 
   1   3  15        3.59       -5.52      6.04 o 
   2   3  15       20.95       15.17     10.14 o 
   3   3  15        5.08        8.98      7.21 o 
   4   3  15        1.22       -8.40     11.50 o 
   5   3  15      255.32      278.38     18.69 o 
   6   3  15      346.57      387.28     36.91 o 
   7   3  15        1.56       15.59     12.40 o 
 -12   4  15      219.25      212.49     16.34 o 
 -11   4  15       16.20       20.95      7.43 o 
 -10   4  15       72.22       82.74      8.66 o 
  -9   4  15      269.08      263.54     12.44 o 
  -8   4  15       62.87       54.19      9.48 o 
  -7   4  15        6.85       22.83      8.41 o 
  -6   4  15       51.13       28.58      8.60 o 
  -5   4  15       65.17       38.86      6.35 o 
  -4   4  15       17.42       12.05      5.51 o 
  -3   4  15       30.87       12.38      5.90 o 
  -2   4  15        1.17       -4.57      4.57 o 
  -1   4  15       52.33       61.12      6.57 o 
   0   4  15        1.66       -1.39      5.71 o 
   1   4  15      180.07      194.45     10.83 o 
   2   4  15        7.51       -5.87      6.25 o 
   3   4  15       22.37       32.02      7.82 o 
   4   4  15       31.82       38.77      9.92 o 
   5   4  15       30.16       49.14     11.12 o 
   6   4  15        0.09       -0.42     11.89 o 
   7   4  15        2.80       16.93     13.80 o 
 -12   5  15       78.12       73.77     13.10 o 
 -11   5  15       12.37       10.14      6.91 o 
 -10   5  15        1.35        3.69      7.15 o 
  -9   5  15      518.95      544.07     18.87 o 
  -8   5  15      153.61      160.96     15.42 o 
  -7   5  15       55.68       60.45      9.41 o 
  -6   5  15      278.12      251.75     17.99 o 
  -5   5  15       47.30       49.35      6.10 o 
  -4   5  15      369.97      366.99     10.64 o 
  -3   5  15        0.89       -0.98      4.69 o 
  -2   5  15        0.17        2.00      4.96 o 
  -1   5  15      838.53      830.45     16.94 o 
   0   5  15      344.22      366.81     12.89 o 
   1   5  15        0.09       -6.50      6.50 o 
   2   5  15       74.05       73.10      8.91 o 
   3   5  15       12.47       12.16      7.03 o 
   4   5  15       24.81       15.97     11.93 o 
   5   5  15      449.37      490.03     21.54 o 
   6   5  15        0.55      -12.91     12.91 o 
   7   5  15       68.19       52.02     28.83 o 
 -12   6  15        0.73        1.50      8.20 o 
 -11   6  15       95.42       91.44      9.20 o 
 -10   6  15      109.18      105.64     10.41 o 
  -9   6  15        9.43       10.25      8.15 o 
  -8   6  15       46.24       62.26      8.89 o 
  -7   6  15       82.71       93.25     10.63 o 
  -6   6  15      602.04      582.07     20.09 o 
  -5   6  15       11.91       11.29      6.03 o 
  -4   6  15      124.23      103.22      7.07 o 
  -3   6  15       30.83       24.53      5.66 o 
  -2   6  15       30.73       21.39      7.75 o 
  -1   6  15      213.92      216.58      9.69 o 
   0   6  15      127.64      118.72      9.33 o 
   1   6  15        0.08        2.66      6.62 o 
   2   6  15        3.71       15.39      7.19 o 
   3   6  15      181.11      199.74     13.02 o 
   4   6  15        0.76       -8.71      8.71 o 
   5   6  15        2.90        3.90     18.11 o 
   6   6  15       21.48        4.75     25.65 o 
 -11   7  15       45.55       75.85     10.72 o 
 -10   7  15       28.22       25.80      8.31 o 
  -9   7  15        0.11       -3.36      7.88 o 
  -8   7  15       68.97       70.94     10.16 o 
  -7   7  15       46.77       40.46     13.84 o 
  -6   7  15      110.75      112.37     11.49 o 
  -5   7  15       43.06       56.03      5.94 o 
  -4   7  15      311.37      280.04     10.82 o 
  -3   7  15      154.44      153.69      8.11 o 
  -2   7  15      267.76      268.72     10.28 o 
  -1   7  15        2.67        5.26      5.84 o 
   0   7  15      220.56      245.65     18.52 o 
   1   7  15        3.17       -4.73      8.00 o 
   2   7  15        3.44        3.31      6.96 o 
   3   7  15        9.13        7.21      9.75 o 
   4   7  15       13.32       16.53      9.86 o 
   5   7  15       32.58       28.59     13.43 o 
   6   7  15        0.99       -9.14     15.55 o 
 -11   8  15       85.02      101.52     11.20 o 
 -10   8  15        0.05       -4.71      8.63 o 
  -9   8  15      181.99      203.39     13.23 o 
  -8   8  15        0.24       -7.68      7.68 o 
  -7   8  15      135.64      132.29     12.04 o 
  -6   8  15        3.05       -2.10      7.51 o 
  -5   8  15        0.00       -4.08      6.97 o 
  -4   8  15        0.16       -3.32      6.02 o 
  -3   8  15        0.25        0.35      6.42 o 
  -2   8  15      355.59      348.64     11.82 o 
  -1   8  15      219.62      213.47     10.28 o 
   0   8  15       25.38       40.38      8.03 o 
   1   8  15      163.53      157.76     10.91 o 
   2   8  15        8.06       16.75      7.20 o 
   3   8  15        9.24       10.09      8.41 o 
   4   8  15        4.14        4.48      9.63 o 
   5   8  15       62.81       70.18     18.33 o 
   6   8  15      116.10      102.90     20.75 o 
 -11   9  15        0.26       -9.34      9.52 o 
 -10   9  15       20.37       30.69      9.32 o 
  -9   9  15      279.78      259.13     14.93 o 
  -8   9  15       46.77       45.12      9.60 o 
  -7   9  15        0.79       -6.13      7.83 o 
  -6   9  15      295.29      259.15     14.85 o 
  -5   9  15      146.05      134.12      9.94 o 
  -4   9  15     1570.55     1469.88     28.59 o 
  -3   9  15      167.71      173.29      8.78 o 
  -2   9  15       40.53       43.71      6.59 o 
  -1   9  15      190.89      169.12      9.85 o 
   0   9  15       28.69       11.58      7.02 o 
   1   9  15       32.94       46.56      8.28 o 
   2   9  15       65.88       74.42      9.13 o 
   3   9  15      121.42      150.94     12.67 o 
   4   9  15       12.16       -9.71      9.71 o 
   5   9  15        1.87        9.78     11.90 o 
 -10  10  15        0.03        5.82      8.56 o 
  -9  10  15        2.75       -3.83      8.14 o 
  -8  10  15        2.76        3.06      8.47 o 
  -7  10  15        8.77       -0.41      8.47 o 
  -6  10  15      138.08      122.15     12.37 o 
  -5  10  15      181.74      183.38      8.37 o 
  -4  10  15      164.86      147.73      9.44 o 
  -3  10  15      158.28      137.18     10.17 o 
  -2  10  15      292.04      258.88     11.56 o 
  -1  10  15      121.71      116.96      9.65 o 
   0  10  15       39.04       39.65      8.24 o 
   1  10  15      109.05      100.22     10.05 o 
   2  10  15      107.83      161.16     11.35 o 
   3  10  15        4.88       -7.10      9.06 o 
   4  10  15       45.55       52.46     12.03 o 
   5  10  15      184.97      180.61     18.63 o 
 -10  11  15      166.64      179.10     13.33 o 
  -9  11  15        6.90        4.88     10.03 o 
  -8  11  15       13.27       -1.77      8.18 o 
  -7  11  15        0.16       -6.96      8.09 o 
  -6  11  15      128.25      136.49     13.29 o 
  -5  11  15       42.12       32.86     10.32 o 
  -4  11  15       78.51       68.52     10.62 o 
  -3  11  15       79.82       82.82     10.07 o 
  -2  11  15       31.45       32.48      8.86 o 
  -1  11  15      158.10      184.45     12.73 o 
   0  11  15       12.68       -5.37      7.88 o 
   1  11  15      374.53      427.14     18.31 o 
   2  11  15        1.61       -9.27      9.27 o 
   3  11  15        6.55       -3.71     10.57 o 
   4  11  15      100.69      139.43     17.00 o 
   5  11  15      233.21      262.26     22.95 o 
  -9  12  15       20.34       26.05      9.74 o 
  -8  12  15        0.25        2.16      9.04 o 
  -7  12  15        7.56        2.04      8.61 o 
  -6  12  15       14.27       12.32      9.43 o 
  -5  12  15       12.72       16.11      9.63 o 
  -4  12  15      161.85      185.80     13.12 o 
  -3  12  15       21.65       14.61      9.46 o 
  -2  12  15       25.58       28.58      8.80 o 
  -1  12  15       39.60       53.17     10.87 o 
   0  12  15        5.23       -2.43      9.98 o 
   1  12  15       21.86       29.26      9.19 o 
   2  12  15      132.99      163.23     14.79 o 
   3  12  15      227.03      254.43     17.79 o 
   4  12  15        6.96       -5.75     11.79 o 
  -8  13  15       71.97       85.22     12.23 o 
  -7  13  15       48.82       39.44     16.34 o 
  -6  13  15       77.43       83.33     11.92 o 
  -5  13  15       73.18       62.45     11.42 o 
  -4  13  15      101.29       98.02     12.39 o 
  -3  13  15        0.87        6.85      9.59 o 
  -2  13  15       14.30       13.44     10.08 o 
  -1  13  15       38.16       39.98     10.53 o 
   0  13  15      260.47      260.95     17.73 o 
   1  13  15      371.93      354.34     20.05 o 
   2  13  15        4.19        3.82     10.64 o 
   3  13  15        4.79        4.45     10.89 o 
  -8  14  15        6.56       -8.66      8.66 o 
  -7  14  15       13.63        9.47     10.48 o 
  -6  14  15       52.12       49.05     11.12 o 
  -5  14  15       88.43       71.79     12.51 o 
  -4  14  15       13.60       18.65     12.45 o 
  -3  14  15        6.88       -6.94     11.87 o 
  -2  14  15       36.89       37.24     10.58 o 
  -1  14  15        0.81       -9.42      9.42 o 
   0  14  15       46.96       48.48     12.35 o 
   1  14  15       47.91       26.30     11.44 o 
   2  14  15      194.68      233.32     17.50 o 
  -7  15  15        0.56      -14.42     14.42 o 
  -6  15  15      571.29      587.50     24.78 o 
  -5  15  15       31.97       41.33     19.33 o 
  -4  15  15        8.32        1.58     10.87 o 
  -3  15  15       31.00       34.13     13.11 o 
  -2  15  15        3.99        5.99     11.40 o 
  -1  15  15        2.42        6.08     10.40 o 
   0  15  15      119.59      108.39     13.87 o 
   1  15  15       13.36       16.03     11.04 o 
  -5  16  15       34.91       49.29     15.35 o 
  -4  16  15      308.04      276.97     21.36 o 
  -3  16  15       51.65       54.22     15.10 o 
  -2  16  15        5.64        8.62     11.74 o 
  -1  16  15       26.71       28.62     11.99 o 
   0  16  15        7.53       28.59     11.59 o 
 -12   0  16      448.21      470.96     35.18 o 
 -10   0  16      924.91      888.94     48.75 o 
  -8   0  16        0.75       10.46     10.18 o 
  -6   0  16      347.09      352.02     39.00 o 
  -4   0  16      107.13      105.94      9.60 o 
  -2   0  16      816.41      790.96     23.09 o 
   0   0  16       52.09       53.97     11.55 o 
   2   0  16      323.10      403.70     43.40 o 
   4   0  16      296.55      278.48     24.57 o 
   6   0  16      106.80      122.51     31.79 o 
 -12   1  16      136.88      130.83     16.05 o 
 -11   1  16       15.59       15.66      9.36 o 
 -10   1  16      106.39      148.89     11.74 o 
  -9   1  16      278.44      267.70     14.12 o 
  -8   1  16      781.71      784.33     22.93 o 
  -7   1  16       90.73       93.64     10.30 o 
  -6   1  16       13.60       16.80      8.02 o 
  -5   1  16        8.87       12.63      5.53 o 
  -4   1  16        2.18       -5.20      5.53 o 
  -3   1  16        5.76       -4.66      7.09 o 
  -2   1  16        7.93       19.04      5.61 o 
  -1   1  16      120.27      114.34      8.92 o 
   0   1  16        0.74       -0.03      6.70 o 
   1   1  16       78.19      106.83      9.42 o 
   2   1  16      684.01      723.92     19.88 o 
   3   1  16        0.18        4.38      7.97 o 
   4   1  16       76.87       86.15     12.10 o 
   5   1  16       44.91       69.79     11.77 o 
   6   1  16      225.21      235.17     26.63 o 
 -12   2  16       52.30       58.30     13.82 o 
 -11   2  16       50.81       59.33      9.08 o 
 -10   2  16       38.04       34.85      9.48 o 
  -9   2  16      122.22      159.44     12.07 o 
  -8   2  16       47.25       41.87      9.47 o 
  -7   2  16        4.23       -0.48     13.28 o 
  -6   2  16       35.27       36.11      8.58 o 
  -5   2  16      195.71      177.28     14.68 o 
  -4   2  16       17.07       19.54      5.16 o 
  -3   2  16       18.97       15.17      5.24 o 
  -2   2  16      130.59      122.56      8.87 o 
  -1   2  16      444.19      473.74     13.40 o 
   0   2  16        1.78        4.45      6.86 o 
   1   2  16       16.44       12.63      8.58 o 
   2   2  16      121.87      104.45      9.72 o 
   3   2  16       13.61       15.76      7.66 o 
   4   2  16      105.20      138.08     13.59 o 
   5   2  16       50.12       48.73     13.11 o 
   6   2  16       19.91       33.90     17.41 o 
 -11   3  16       70.74       78.85      9.77 o 
 -10   3  16       18.50       29.41      8.34 o 
  -9   3  16       27.39       23.84      8.35 o 
  -8   3  16        8.66       12.27      8.38 o 
  -7   3  16        8.85        2.43      7.77 o 
  -6   3  16       17.85       22.96      8.50 o 
  -5   3  16        5.43       13.66      8.42 o 
  -4   3  16       16.32       13.48      5.81 o 
  -3   3  16       43.43       47.34      6.23 o 
  -2   3  16       16.88       12.21      5.92 o 
  -1   3  16      276.55      273.49     14.65 o 
   0   3  16       56.46       55.34      9.19 o 
   1   3  16      266.69      302.48     13.39 o 
   2   3  16       99.31       97.39      9.61 o 
   3   3  16        1.65        1.84      8.20 o 
   4   3  16        0.95      -10.22     10.22 o 
   5   3  16       88.45      101.66     19.66 o 
   6   3  16      131.28      138.60     21.89 o 
 -11   4  16       36.58       31.38     13.77 o 
 -10   4  16        0.60       -7.73      7.73 o 
  -9   4  16       24.83       33.56      8.74 o 
  -8   4  16      135.05      119.06     11.02 o 
  -7   4  16      282.20      251.36     14.52 o 
  -6   4  16        0.30       -2.15      8.57 o 
  -5   4  16      368.85      353.15     16.03 o 
  -4   4  16       40.02       39.56      5.61 o 
  -3   4  16       17.30        9.30      5.34 o 
  -2   4  16        7.32        6.05      9.18 o 
  -1   4  16        2.44        7.68      5.86 o 
   0   4  16       10.50       14.87      7.12 o 
   1   4  16       13.97       17.82      7.71 o 
   2   4  16        6.33        6.77      7.40 o 
   3   4  16       31.41       19.95     10.13 o 
   4   4  16        0.01       -3.47     10.19 o 
   5   4  16        4.75        6.51     12.25 o 
   6   4  16        1.56       29.57     17.50 o 
 -11   5  16       34.65       33.78      8.23 o 
 -10   5  16        5.76        2.25      9.79 o 
  -9   5  16       11.81        7.39      8.20 o 
  -8   5  16       60.83       64.66      9.94 o 
  -7   5  16      195.89      220.99     15.60 o 
  -6   5  16      338.92      327.52     16.24 o 
  -5   5  16      175.32      162.17     13.12 o 
  -4   5  16      396.48      439.85     12.76 o 
  -3   5  16      115.33       99.18      7.35 o 
  -2   5  16       94.46       91.74      7.43 o 
  -1   5  16        0.82        6.51      6.31 o 
   0   5  16       49.68       48.43      8.34 o 
   1   5  16      284.46      299.62     13.80 o 
   2   5  16      101.93      110.77     10.11 o 
   3   5  16        5.73       -0.88      8.32 o 
   4   5  16       80.37      116.50     13.40 o 
   5   5  16      213.43      252.99     22.16 o 
   6   5  16      658.16      686.71     38.66 o 
 -11   6  16       62.36       76.54     10.96 o 
 -10   6  16      112.68       88.48     12.34 o 
  -9   6  16      208.44      214.35     13.74 o 
  -8   6  16        2.31        4.64      8.30 o 
  -7   6  16       14.74       12.63      8.74 o 
  -6   6  16      288.34      298.73     15.94 o 
  -5   6  16       26.23       25.51      5.52 o 
  -4   6  16       71.14       77.93      7.06 o 
  -3   6  16       28.70       35.54      6.14 o 
  -2   6  16       78.20       76.83      8.65 o 
  -1   6  16      825.64      814.84     18.72 o 
   0   6  16        3.58        6.01      7.16 o 
   1   6  16        1.90       -6.55      6.55 o 
   2   6  16       91.31      110.26     10.44 o 
   3   6  16       31.45       18.13      8.40 o 
   4   6  16       14.96       20.95     12.97 o 
   5   6  16       92.83      108.87     19.37 o 
 -11   7  16       12.39        6.71      9.04 o 
 -10   7  16      109.32      107.81     11.26 o 
  -9   7  16       19.14        2.37      8.34 o 
  -8   7  16      364.81      459.50     19.24 o 
  -7   7  16       25.27       10.87      8.68 o 
  -6   7  16        2.79       -5.82     10.34 o 
  -5   7  16       22.72       20.50      8.42 o 
  -4   7  16      115.96       99.82     13.52 o 
  -3   7  16        0.42        0.20      5.15 o 
  -2   7  16       36.48       33.98      6.54 o 
  -1   7  16       35.26       31.05      7.38 o 
   0   7  16       98.15      102.55      9.40 o 
   1   7  16      367.07      374.19     15.33 o 
   2   7  16       40.62       50.35      8.53 o 
   3   7  16       66.14       54.39     10.82 o 
   4   7  16      156.62      200.32     15.89 o 
   5   7  16       43.54       61.38     14.17 o 
 -10   8  16       34.99       19.12      9.06 o 
  -9   8  16        5.13       22.99      8.65 o 
  -8   8  16        5.17       -6.44      8.61 o 
  -7   8  16       15.19       11.43     11.14 o 
  -6   8  16      192.93      182.39     13.38 o 
  -5   8  16       47.02       43.26      6.40 o 
  -4   8  16       83.24      104.04     14.64 o 
  -3   8  16        3.50       10.38      6.93 o 
  -2   8  16      195.56      206.32     12.20 o 
  -1   8  16        2.20        3.90      8.68 o 
   0   8  16       45.58       57.84     11.68 o 
   1   8  16       47.89       65.04     10.22 o 
   2   8  16       46.56       51.36     10.01 o 
   3   8  16      103.25      115.04     13.37 o 
   4   8  16      724.35      721.56     27.74 o 
   5   8  16       27.40        9.44     12.71 o 
 -10   9  16       18.63       21.79      9.22 o 
  -9   9  16       10.39       -8.81      8.81 o 
  -8   9  16        1.46       -4.08      8.61 o 
  -7   9  16       76.46       75.14     15.51 o 
  -6   9  16        7.66       15.85      8.91 o 
  -5   9  16       10.06       11.40      6.78 o 
  -4   9  16      151.82      137.32     11.62 o 
  -3   9  16        2.92        4.25      7.35 o 
  -2   9  16      120.10      124.84     11.27 o 
  -1   9  16        2.87        0.87     10.47 o 
   0   9  16      257.99      224.76     14.08 o 
   1   9  16       42.67       39.80     12.34 o 
   2   9  16        0.83       -2.57      8.70 o 
   3   9  16       70.87       93.77     16.58 o 
   4   9  16       30.97       44.66     12.69 o 
  -9  10  16        2.77       13.06      9.95 o 
  -8  10  16      427.77      464.87     20.28 o 
  -7  10  16       11.24       13.04      8.56 o 
  -6  10  16       38.40       46.77     12.56 o 
  -5  10  16       10.43        5.60      9.23 o 
  -4  10  16       14.18       14.95      9.17 o 
  -3  10  16       21.42       16.81      9.46 o 
  -2  10  16        6.94        6.88      8.28 o 
  -1  10  16        2.65        5.72      9.17 o 
   0  10  16       73.00       75.61     11.96 o 
   1  10  16      241.50      228.21     16.52 o 
   2  10  16        0.15        7.96     10.53 o 
   3  10  16        1.74       22.18     13.13 o 
   4  10  16        0.82       18.05     13.21 o 
  -9  11  16       83.25       63.07     11.89 o 
  -8  11  16      517.46      517.98     21.39 o 
  -7  11  16        0.00       -6.42      8.65 o 
  -6  11  16       49.42       48.84     10.60 o 
  -5  11  16      106.93       91.84     12.35 o 
  -4  11  16       49.87       48.01     10.47 o 
  -3  11  16      344.69      371.20     19.95 o 
  -2  11  16      280.71      313.80     18.80 o 
  -1  11  16      142.45      152.41     15.24 o 
   0  11  16        2.82       -9.48      9.48 o 
   1  11  16       31.14        8.84     10.61 o 
   2  11  16      711.39      788.24     38.79 o 
   3  11  16       28.61       20.68     11.04 o 
  -8  12  16       18.26       25.98     10.22 o 
  -7  12  16       25.39       30.69     13.90 o 
  -6  12  16       17.84       11.56     10.18 o 
  -5  12  16       14.08       25.80     10.21 o 
  -4  12  16       42.67       50.17     12.71 o 
  -3  12  16       76.45       75.35     11.89 o 
  -2  12  16        0.08       -8.76      8.76 o 
  -1  12  16      219.72      248.29     17.31 o 
   0  12  16      830.00      825.07     28.17 o 
   1  12  16       35.35       41.72     11.65 o 
   2  12  16        5.14       14.41     12.35 o 
   3  12  16       32.90       32.99     16.93 o 
  -7  13  16      262.28      263.41     17.96 o 
  -6  13  16      156.18      167.93     15.66 o 
  -5  13  16       28.93       11.87     10.45 o 
  -4  13  16       46.44       63.33     13.43 o 
  -3  13  16      190.76      214.46     23.01 o 
  -2  13  16       43.16       11.35     11.48 o 
  -1  13  16        1.17       -6.25      9.88 o 
   0  13  16       38.94       47.25     12.11 o 
   1  13  16       12.27       17.13     11.15 o 
   2  13  16       38.15       59.64     13.75 o 
  -6  14  16        3.29        8.61     10.65 o 
  -5  14  16        0.98        0.17     11.70 o 
  -4  14  16       73.47       55.73     13.28 o 
  -3  14  16        3.10       12.10     11.54 o 
  -2  14  16       93.08       98.65     25.05 o 
  -1  14  16      227.52      220.37     17.31 o 
   0  14  16       79.01       88.05     14.09 o 
   1  14  16      139.07      233.68     26.50 o 
  -4  15  16       12.12        6.38     15.55 o 
  -3  15  16       10.43      -15.63     16.87 o 
  -2  15  16        0.02      -12.96     12.96 o 
  -1  15  16       15.41       41.82     16.75 o 
 -11   0  17       16.24        6.10     25.86 o 
  -9   0  17      593.40      621.30     39.21 o 
  -7   0  17       33.03       22.16     13.94 o 
  -5   0  17      231.47      226.59     15.24 o 
  -3   0  17        0.24        4.24      7.18 o 
  -1   0  17      536.76      539.72     24.48 o 
   1   0  17      304.70      287.31     19.65 o 
   3   0  17      259.91      233.83     23.37 o 
   5   0  17      103.81       86.48     31.79 o 
 -11   1  17        8.56       11.68      8.70 o 
 -10   1  17      190.66      195.43     13.34 o 
  -9   1  17        2.39       -1.60      9.61 o 
  -8   1  17        7.25       17.85      8.89 o 
  -7   1  17        8.75        4.25      7.81 o 
  -6   1  17        6.62        9.25      8.68 o 
  -5   1  17        1.38       -7.63      7.63 o 
  -4   1  17        0.06        1.47      5.10 o 
  -3   1  17      210.73      211.47      9.42 o 
  -2   1  17       76.36       91.22      8.86 o 
  -1   1  17        2.66       11.21     13.81 o 
   0   1  17      274.28      313.48     13.86 o 
   1   1  17      129.16      139.86     10.87 o 
   2   1  17        7.57       -6.44      7.81 o 
   3   1  17       86.74       90.91     12.34 o 
   4   1  17        0.15        5.13     12.91 o 
   5   1  17       16.10        4.01     23.32 o 
 -11   2  17       67.33       82.24     10.54 o 
 -10   2  17      470.69      503.76     19.12 o 
  -9   2  17       12.31        6.44      9.16 o 
  -8   2  17       71.75       68.18     10.21 o 
  -7   2  17       11.51       -0.77      8.78 o 
  -6   2  17       22.41       15.78      8.93 o 
  -5   2  17       40.94       22.94      9.18 o 
  -4   2  17      421.72      431.29     15.71 o 
  -3   2  17       21.28       16.32      6.43 o 
  -2   2  17      610.90      654.74     15.62 o 
  -1   2  17      266.51      262.27     12.68 o 
   0   2  17        0.94        8.78      7.47 o 
   1   2  17        0.21       15.56      7.77 o 
   2   2  17        1.10       -4.62      7.65 o 
   3   2  17       43.95       58.87     14.20 o 
   4   2  17       21.91       -5.81      9.69 o 
   5   2  17        0.31       -5.40     14.76 o 
 -11   3  17      157.94      160.68     12.60 o 
 -10   3  17      759.60      867.47     27.53 o 
  -9   3  17        2.75       -0.75      8.75 o 
  -8   3  17      289.57      296.19     16.16 o 
  -7   3  17      248.52      241.88     15.23 o 
  -6   3  17       82.17       81.87     11.46 o 
  -5   3  17      246.30      234.75     14.96 o 
  -4   3  17        8.60       12.54      8.06 o 
  -3   3  17        9.46        9.89      7.43 o 
  -2   3  17       28.17       33.55      6.60 o 
  -1   3  17       10.62        5.74      7.08 o 
   0   3  17      794.63      805.98     21.03 o 
   1   3  17      270.26      283.45     13.61 o 
   2   3  17      131.85      142.25     11.48 o 
   3   3  17       71.86       72.40     12.23 o 
   4   3  17       12.34       16.65     10.54 o 
   5   3  17        3.09        4.12     15.73 o 
 -10   4  17       88.09      136.79     18.97 o 
  -9   4  17      213.60      227.89     14.61 o 
  -8   4  17       12.25       -8.47      9.54 o 
  -7   4  17       19.64       37.65     10.40 o 
  -6   4  17       91.73       86.36     16.92 o 
  -5   4  17       50.85       30.64      9.51 o 
  -4   4  17       11.18       23.37      8.04 o 
  -3   4  17      122.64      151.06     10.44 o 
  -2   4  17       12.94        1.44      7.58 o 
  -1   4  17       93.99       82.35     10.45 o 
   0   4  17        2.78        4.93      7.08 o 
   1   4  17      126.82      153.23     11.49 o 
   2   4  17        0.96       15.95      8.32 o 
   3   4  17       48.46       77.14     12.21 o 
   4   4  17       57.94       59.60     16.03 o 
   5   4  17      184.19      214.80     25.03 o 
 -10   5  17       58.02       54.80     10.17 o 
  -9   5  17      106.06      117.47     11.95 o 
  -8   5  17       47.58       29.98     11.32 o 
  -7   5  17       53.20       49.90     10.34 o 
  -6   5  17        6.71        6.35      8.99 o 
  -5   5  17      148.17      160.63     10.33 o 
  -4   5  17        7.59       18.82      8.29 o 
  -3   5  17       14.70       33.28      7.85 o 
  -2   5  17      509.51      494.28     18.75 o 
  -1   5  17       17.53       15.94      9.79 o 
   0   5  17       48.37       65.26     11.07 o 
   1   5  17      186.05      213.58     14.30 o 
   2   5  17       68.09       53.20     10.57 o 
   3   5  17        4.16      -10.95     10.95 o 
   4   5  17        0.47       -6.51     11.06 o 
 -10   6  17        0.13        8.78      8.71 o 
  -9   6  17        5.38        0.70     11.14 o 
  -8   6  17        7.81        9.79      8.84 o 
  -7   6  17      155.93      158.39     13.44 o 
  -6   6  17       41.20       37.27     10.28 o 
  -5   6  17        0.83        5.19      5.62 o 
  -4   6  17        0.40        0.95      9.50 o 
  -3   6  17       10.35       12.36      7.47 o 
  -2   6  17      234.04      261.83     14.78 o 
  -1   6  17        0.27      -10.27     10.27 o 
   0   6  17       14.42        8.90      9.71 o 
   1   6  17        0.02       -0.81      9.24 o 
   2   6  17       92.54      123.58     18.05 o 
   3   6  17       78.91       41.87     11.06 o 
   4   6  17       26.17       23.99     10.89 o 
 -10   7  17       19.55       10.20      9.68 o 
  -9   7  17      292.48      295.91     16.60 o 
  -8   7  17        6.00       -4.02     10.22 o 
  -7   7  17       15.86       32.58     10.10 o 
  -6   7  17        0.07       -5.50      8.90 o 
  -5   7  17       36.33        9.62      9.04 o 
  -4   7  17       14.04        9.88      8.83 o 
  -3   7  17      172.92      211.85     13.36 o 
  -2   7  17      175.68      163.66     12.46 o 
  -1   7  17       71.27       88.50     14.44 o 
   0   7  17      188.81      220.15     16.35 o 
   1   7  17      112.63      123.50     13.57 o 
   2   7  17       70.04      100.70     12.89 o 
   3   7  17      133.07      169.96     27.23 o 
   4   7  17        8.91       12.31     10.87 o 
  -9   8  17        3.20       -3.30      8.84 o 
  -8   8  17       10.76        4.87      8.81 o 
  -7   8  17        0.26       -9.44      9.44 o 
  -6   8  17       33.08       40.20     14.93 o 
  -5   8  17       33.26       32.29      9.49 o 
  -4   8  17       35.82       37.76     11.22 o 
  -3   8  17        5.97       11.36     12.73 o 
  -2   8  17      190.59      204.36     16.28 o 
  -1   8  17       34.37       29.01     10.51 o 
   0   8  17       79.27       78.96     12.82 o 
   1   8  17        2.89       -9.23      9.23 o 
   2   8  17       26.51       15.34     10.52 o 
   3   8  17        3.05       -1.53     10.11 o 
  -9   9  17        7.05       -9.07      9.07 o 
  -8   9  17       12.35       10.73     10.70 o 
  -7   9  17       29.27       31.26      9.73 o 
  -6   9  17       71.24       58.48     10.85 o 
  -5   9  17      122.73      131.53     14.10 o 
  -4   9  17       23.89        8.00      9.42 o 
  -3   9  17        0.50       -8.59      8.59 o 
  -2   9  17       43.80       61.37     13.46 o 
  -1   9  17       15.61       19.35     10.28 o 
   0   9  17      216.93      225.39     16.81 o 
   1   9  17        1.41        2.00      9.99 o 
   2   9  17       51.97       56.98     16.28 o 
   3   9  17      201.55      226.66     17.44 o 
  -8  10  17        2.12       -5.17      9.75 o 
  -7  10  17      636.94      712.32     25.01 o 
  -6  10  17       34.91       26.39     10.02 o 
  -5  10  17       88.97       95.40     12.47 o 
  -4  10  17      183.41      190.18     21.35 o 
  -3  10  17      268.45      289.54     17.58 o 
  -2  10  17        3.83        0.60      9.52 o 
  -1  10  17      132.10      145.65     14.40 o 
   0  10  17      164.83      199.19     16.63 o 
   1  10  17       45.87       24.26     11.28 o 
   2  10  17       53.41       85.10     14.68 o 
  -7  11  17      451.76      510.05     22.42 o 
  -6  11  17        2.08       -0.39     10.91 o 
  -5  11  17       87.69       93.33     16.58 o 
  -4  11  17        1.00       -5.35     11.24 o 
  -3  11  17        0.04       14.84     12.84 o 
  -2  11  17        1.54       -5.53     12.03 o 
  -1  11  17      337.93      387.78     20.98 o 
   0  11  17       13.73       22.89     13.09 o 
   1  11  17        3.32       -5.72     11.07 o 
   2  11  17       88.72       82.79     14.93 o 
  -7  12  17       40.20       46.21     17.39 o 
  -6  12  17      103.62      120.09     13.91 o 
  -5  12  17      110.87      121.01     15.33 o 
  -4  12  17       34.41       21.51     17.51 o 
  -3  12  17      194.13      227.39     19.22 o 
  -2  12  17      296.29      346.12     23.45 o 
  -1  12  17      171.34      165.36     16.95 o 
   0  12  17      287.43      250.64     18.21 o 
   1  12  17        2.13      -10.48     10.48 o 
  -5  13  17        7.62       15.42     13.32 o 
  -4  13  17       49.61       39.31     14.70 o 
  -3  13  17        3.41        2.50     11.66 o 
  -2  13  17       43.41       62.59     16.62 o 
  -1  13  17       41.49       61.69     14.62 o 
 -10   0  18      119.46      123.85     17.65 o 
  -8   0  18      191.95      229.16     21.13 o 
  -6   0  18        0.62       -2.54     11.51 o 
  -4   0  18       68.46       90.49     16.48 o 
  -2   0  18        1.67       -9.08     21.41 o 
   0   0  18      442.36      397.45     28.16 o 
   2   0  18      176.29      203.33     24.80 o 
   4   0  18        1.27       -6.43     18.44 o 
 -10   1  18       13.14       12.28      9.40 o 
  -9   1  18       87.37      107.71     12.43 o 
  -8   1  18        4.73        2.07      9.12 o 
  -7   1  18        1.75       -1.53      8.28 o 
  -6   1  18       23.57       21.68      9.54 o 
  -5   1  18       38.40       31.97      9.76 o 
  -4   1  18        6.04        5.55      8.81 o 
  -3   1  18       16.86       -7.45      7.45 o 
  -2   1  18        1.48       -8.25      8.25 o 
  -1   1  18       36.39       46.19     10.84 o 
   0   1  18        5.86       10.94     11.83 o 
   1   1  18       41.47       50.75     11.16 o 
   2   1  18       26.09       18.70     10.69 o 
   3   1  18       28.05       15.40     11.09 o 
   4   1  18      169.21      161.42     19.82 o 
 -10   2  18        9.62        1.89      8.93 o 
  -9   2  18      111.78      132.58     13.98 o 
  -8   2  18       44.39       42.05     11.75 o 
  -7   2  18       37.65       42.59     12.23 o 
  -6   2  18       20.87        6.61      9.20 o 
  -5   2  18       17.76       36.14     11.23 o 
  -4   2  18        4.18       -8.96      8.96 o 
  -3   2  18        2.69       -7.14      7.14 o 
  -2   2  18       13.88       11.07      9.45 o 
  -1   2  18      286.69      305.15     17.99 o 
   0   2  18       45.50       34.27     10.79 o 
   1   2  18       28.81       28.76     12.11 o 
   2   2  18        0.04        4.75     10.23 o 
   3   2  18      218.63      187.22     19.03 o 
   4   2  18       12.18       -0.85     26.71 o 
 -10   3  18        8.71        7.66      9.64 o 
  -9   3  18      266.18      322.60     20.01 o 
  -8   3  18       10.32       17.05      9.93 o 
  -7   3  18       64.70       61.70     11.42 o 
  -6   3  18       93.98       84.15     11.63 o 
  -5   3  18      100.82      128.49     25.83 o 
  -4   3  18       12.88        9.08      9.00 o 
  -3   3  18       48.58       48.37      8.84 o 
  -2   3  18       66.69       71.96     11.83 o 
  -1   3  18      159.72      186.03     15.49 o 
   0   3  18       81.65       86.97     12.62 o 
   1   3  18       91.97      107.97     16.28 o 
   2   3  18       31.50       45.45     11.74 o 
   3   3  18      145.65      165.14     15.42 o 
  -9   4  18       21.31       26.74     10.54 o 
  -8   4  18       34.38       59.31     10.90 o 
  -7   4  18       16.17        3.74      9.65 o 
  -6   4  18      319.90      308.67     17.16 o 
  -5   4  18        2.16       11.06      9.57 o 
  -4   4  18        0.12        1.78      9.13 o 
  -3   4  18       25.06       20.79      8.75 o 
  -2   4  18      122.09      143.41     13.92 o 
  -1   4  18      123.81      133.51     13.71 o 
   0   4  18       26.76       15.79     10.10 o 
   1   4  18        2.44       10.92     11.26 o 
   2   4  18       25.11       31.71     11.74 o 
   3   4  18        2.94        4.49     10.45 o 
  -9   5  18       44.99       50.70     11.13 o 
  -8   5  18      538.67      640.67     23.05 o 
  -7   5  18      424.49      452.43     36.04 o 
  -6   5  18        9.71      -11.07     11.07 o 
  -5   5  18        2.10       10.41      8.79 o 
  -4   5  18        2.69       12.29      9.70 o 
  -3   5  18       10.33       -5.78     11.01 o 
  -2   5  18      334.01      356.11     18.88 o 
  -1   5  18        1.04        8.04     10.28 o 
   0   5  18       39.36       49.68     11.25 o 
   1   5  18       33.10       36.72     12.22 o 
   2   5  18       19.24       -2.60     10.80 o 
   3   5  18      230.74      270.02     18.26 o 
  -9   6  18      131.33      147.91     13.47 o 
  -8   6  18      120.61      121.84     13.15 o 
  -7   6  18        9.27       12.28      9.85 o 
  -6   6  18      279.76      269.11     16.77 o 
  -5   6  18       21.96       21.22     11.02 o 
  -4   6  18      167.85      156.52     13.93 o 
  -3   6  18        3.30        0.24      8.90 o 
  -2   6  18       30.81       41.61     11.26 o 
  -1   6  18      212.40      179.80     15.08 o 
   0   6  18       74.83       77.13     12.15 o 
   1   6  18       30.76       17.56     10.80 o 
   2   6  18        0.00       -3.61     10.36 o 
   3   6  18       11.70        4.74     11.32 o 
  -8   7  18      253.21      268.06     16.58 o 
  -7   7  18      116.03       92.56     13.23 o 
  -6   7  18       49.75       55.18     12.34 o 
  -5   7  18        9.81        5.24      9.00 o 
  -4   7  18       79.06       86.06     12.63 o 
  -3   7  18       10.63       11.52      9.44 o 
  -2   7  18       33.14       30.63     11.30 o 
  -1   7  18      214.94      251.58     17.50 o 
   0   7  18        1.68       -9.71     10.04 o 
   1   7  18      172.69      177.78     16.30 o 
   2   7  18        6.37      -10.89     10.89 o 
  -8   8  18      103.69      110.44     13.74 o 
  -7   8  18      138.82      122.47     13.08 o 
  -6   8  18      116.52       93.71     12.18 o 
  -5   8  18        5.37       -6.37     10.65 o 
  -4   8  18       96.99      105.89     14.47 o 
  -3   8  18       72.39       52.67     11.50 o 
  -2   8  18       40.19       29.42     10.37 o 
  -1   8  18       20.93       21.39     10.52 o 
   0   8  18       84.36       69.74     13.05 o 
   1   8  18       18.03       22.28     11.57 o 
   2   8  18        0.55      -12.73     12.73 o 
  -7   9  18       35.19       34.07     11.70 o 
  -6   9  18       16.68       12.19     11.03 o 
  -5   9  18      106.96      108.04     14.03 o 
  -4   9  18      161.47      144.22     16.63 o 
  -3   9  18       51.19       46.21     12.88 o 
  -2   9  18       75.15      109.05     20.21 o 
  -1   9  18       40.79       11.97     10.64 o 
   0   9  18      177.20      181.19     16.26 o 
   1   9  18       47.08       65.90     20.61 o 
  -7  10  18        9.56       44.51     27.98 o 
  -6  10  18       59.10       63.86     11.65 o 
  -5  10  18        2.20        7.46     16.13 o 
  -4  10  18       36.13       30.19     13.60 o 
  -3  10  18      160.89      205.07     22.73 o 
  -2  10  18       10.52        5.34     13.43 o 
  -1  10  18      281.11      285.01     19.26 o 
   0  10  18       16.06       30.05     11.89 o 
  -5  11  18        0.05      -11.46     11.46 o 
  -4  11  18       38.15       22.91     12.88 o 
  -3  11  18       38.48       32.98     30.10 o 
  -2  11  18       80.98       61.76     15.05 o 
  -1  11  18       69.16      106.63     14.44 o 
  -9   0  19       50.58       47.48     23.74 o 
  -7   0  19       31.94       13.93     19.50 o 
  -5   0  19      217.59      245.48     34.34 o 
  -3   0  19      104.27       88.60     24.16 o 
  -1   0  19      405.47      351.97     28.02 o 
   1   0  19       42.52       45.27     16.33 o 
  -9   1  19       73.64      111.91     18.28 o 
  -8   1  19      121.82      125.41     13.67 o 
  -7   1  19        3.65        2.52     10.15 o 
  -6   1  19       12.58       -4.57      8.70 o 
  -5   1  19       97.31      132.53     16.40 o 
  -4   1  19       73.88       96.61     12.62 o 
  -3   1  19      204.23      191.76     21.13 o 
  -2   1  19       82.62       69.00     12.24 o 
  -1   1  19        2.61        6.36     11.32 o 
   0   1  19       70.11       65.70     13.64 o 
   1   1  19        6.31       -0.07     10.71 o 
   2   1  19      103.48      144.00     15.40 o 
  -8   2  19      245.62      238.87     16.57 o 
  -7   2  19       47.17       24.48     10.77 o 
  -6   2  19       33.65       38.32     10.56 o 
  -5   2  19       13.67       35.03     13.91 o 
  -4   2  19        5.40        0.21      9.16 o 
  -3   2  19       35.10       32.59     14.08 o 
  -2   2  19       11.16        6.43     11.38 o 
  -1   2  19        4.86        3.40      9.98 o 
   0   2  19      238.83      269.41     18.42 o 
   1   2  19        4.24       10.69     11.12 o 
   2   2  19        0.61       12.33     10.78 o 
  -8   3  19       21.07       35.27     10.42 o 
  -7   3  19      118.07      117.33     12.83 o 
  -6   3  19       40.79       37.94     11.76 o 
  -5   3  19        0.13        5.42     11.69 o 
  -4   3  19        4.30        3.23      9.55 o 
  -3   3  19      120.57      120.09     18.58 o 
  -2   3  19       88.29      106.26     13.29 o 
  -1   3  19      218.13      200.99     16.92 o 
   0   3  19        0.49       21.33     11.20 o 
   1   3  19        8.41      -10.08     10.08 o 
   2   3  19      205.33      208.21     17.27 o 
  -8   4  19       23.62       15.66     11.29 o 
  -7   4  19       40.18       38.30     13.69 o 
  -6   4  19        2.29       -4.99      9.13 o 
  -5   4  19       41.50       50.54     11.08 o 
  -4   4  19        4.10       -9.99      9.99 o 
  -3   4  19        0.20        4.83     32.22 o 
  -2   4  19        0.16       -2.56      9.66 o 
  -1   4  19      294.83      283.59     18.53 o 
   0   4  19       37.85       47.76     12.03 o 
   1   4  19       66.53       63.60     13.35 o 
  -8   5  19       98.75      105.43     13.48 o 
  -7   5  19       17.52       28.00     10.83 o 
  -6   5  19      142.52      150.69     14.31 o 
  -5   5  19       21.66       16.70     10.35 o 
  -4   5  19      256.30      271.07     20.89 o 
  -3   5  19      152.32      165.44     41.12 o 
  -2   5  19        0.16       10.17     10.47 o 
  -1   5  19      123.05      108.20     13.64 o 
   0   5  19       60.14       63.29     13.15 o 
   1   5  19        4.69        6.54     11.30 o 
  -7   6  19        1.15       -5.58     11.43 o 
  -6   6  19      496.06      542.10     23.46 o 
  -5   6  19        7.66       -6.64      9.98 o 
  -4   6  19      149.01      176.42     17.25 o 
  -3   6  19      251.59      252.03     38.36 o 
  -2   6  19       39.85       12.58     13.40 o 
  -1   6  19       12.59       16.25     10.84 o 
   0   6  19      132.06      144.87     15.88 o 
   1   6  19       12.92       25.96     14.47 o 
  -7   7  19      293.14      361.55     19.21 o 
  -6   7  19        2.26        0.63      9.85 o 
  -5   7  19       25.09       20.21     11.42 o 
  -4   7  19      100.74       99.90     21.71 o 
  -3   7  19        0.19       -3.94     13.64 o 
  -2   7  19      126.37      138.56     16.96 o 
  -1   7  19       13.91       13.77     10.93 o 
   0   7  19       26.49       23.30     11.77 o 
  -6   8  19       12.36       18.52     11.87 o 
  -5   8  19       27.91       26.70     13.45 o 
  -4   8  19      183.03      173.21     17.93 o 
  -3   8  19       17.67       35.30     15.88 o 
  -2   8  19      185.72      177.42     33.43 o 
  -1   8  19       78.58       79.88     13.08 o 
  -5   9  19       24.04       25.43     21.62 o 
  -4   9  19      226.09      244.89     25.22 o 
  -3   9  19       30.58       56.80     17.09 o 
  -2   9  19       57.12       70.80     18.28 o 
  -6   0  20       57.16       86.35     27.55 o 
  -4   0  20        3.02        3.39     18.23 o 
  -2   0  20      264.79      214.49     23.63 o 
   0   0  20        0.27       -2.34     16.80 o 
  -7   1  20        4.11       22.63     14.84 o 
  -6   1  20      203.83      232.90     17.03 o 
  -5   1  20       12.79        4.07     10.45 o 
  -4   1  20       50.42       23.67     14.52 o 
  -3   1  20        1.94        6.28     26.28 o 
  -2   1  20       39.81       43.86     14.14 o 
  -1   1  20        9.09        0.26     11.44 o 
   0   1  20      210.39      265.03     27.27 o 
  -6   2  20       52.87       55.06     12.49 o 
  -5   2  20        6.50        4.64     11.32 o 
  -4   2  20        0.46       -3.87     12.67 o 
  -3   2  20        0.16        1.47     13.64 o 
  -2   2  20      161.40      151.70     17.66 o 
  -1   2  20        4.23        6.54     10.98 o 
  -6   3  20        1.87      -10.13     10.13 o 
  -5   3  20      146.09      172.42     15.18 o 
  -4   3  20       54.05       66.20     25.01 o 
  -3   3  20       33.61       24.87     16.11 o 
  -2   3  20       26.79       25.53     15.71 o 
  -1   3  20        7.61       17.04     11.60 o 
  -6   4  20        3.98       -5.79     14.91 o 
  -5   4  20       15.58       26.45     12.48 o 
  -4   4  20      104.83      115.09     19.03 o 
  -3   4  20       25.74       20.77     14.69 o 
  -2   4  20       59.08       66.02     15.71 o 
  -1   4  20       18.58       17.13     12.58 o 
  -5   5  20       72.39       80.69     14.82 o 
  -4   5  20        1.68       -4.27     13.34 o 
  -3   5  20       72.64       57.81     33.49 o 
  -2   5  20       18.17       33.51     14.19 o 
                                                 
